# Supplementary material for: Computational and experimental mapping of the allosteric network of two manganese ABC transporters
Source: Protein Sci. 2025 Jan 29;34(2):e70039. doi: 10.1002/pro.70039 (PMC11779740; doi:10.1002/pro.70039)
Supplement: Supplementary file 2 — DATA S2: Supporting Information. [file PRO-34-e70039-s002.zip]

Archive with 2 entries (2 files):
- Homology_model.pdb
- Mnt-7kyp_alignment.fasta
