# Supplementary material for: Computational and experimental mapping of the allosteric network of two manganese ABC transporters
Source: Protein Sci. 2025 Jan 29;34(2):e70039. doi: 10.1002/pro.70039 (PMC11779740; doi:10.1002/pro.70039)
Supplement: Supplementary file 2 — DATA S2: Supporting Information. [file PRO-34-e70039-s002.zip › Homology_model.pdb]

ATOM      1  N   MET A   1      -0.175 -56.752  55.230  1.00 86.84           N  
ATOM      2  CA  MET A   1      -1.497 -57.345  55.493  1.00 86.84           C  
ATOM      3  C   MET A   1      -2.492 -56.334  55.933  1.00 86.84           C  
ATOM      4  O   MET A   1      -2.657 -55.291  55.297  1.00 86.84           O  
ATOM      5  CB  MET A   1      -1.380 -58.439  56.571  1.00 86.84           C  
ATOM      6  CG  MET A   1      -2.600 -59.362  56.664  1.00 86.84           C  
ATOM      7  SD  MET A   1      -2.484 -60.661  57.930  1.00 86.84           S  
ATOM      8  CE  MET A   1      -4.123 -61.354  57.565  1.00 86.84           C  
ATOM      9  N   GLY A   2      -3.116 -56.624  57.092  1.00 79.07           N  
ATOM     10  CA  GLY A   2      -4.249 -55.909  57.579  1.00 79.07           C  
ATOM     11  C   GLY A   2      -5.366 -56.779  57.122  1.00 79.07           C  
ATOM     12  O   GLY A   2      -5.218 -58.000  57.082  1.00 79.07           O  
ATOM     13  N   LYS A   3      -6.523 -56.198  56.768  1.00223.78           N  
ATOM     14  CA  LYS A   3      -7.514 -57.066  56.210  1.00223.78           C  
ATOM     15  C   LYS A   3      -7.815 -56.579  54.824  1.00223.78           C  
ATOM     16  O   LYS A   3      -8.615 -55.660  54.743  1.00223.78           O  
ATOM     17  CB  LYS A   3      -8.856 -57.002  56.951  1.00223.78           C  
ATOM     18  CG  LYS A   3      -8.796 -57.430  58.415  1.00223.78           C  
ATOM     19  CD  LYS A   3     -10.058 -57.047  59.188  1.00223.78           C  
ATOM     20  CE  LYS A   3     -11.304 -57.773  58.681  1.00223.78           C  
ATOM     21  NZ  LYS A   3     -12.502 -57.286  59.398  1.00223.78           N1+
ATOM     22  N   ALA A   4      -7.199 -57.232  53.789  1.00350.77           N  
ATOM     23  CA  ALA A   4      -7.106 -57.293  52.336  1.00350.77           C  
ATOM     24  C   ALA A   4      -5.952 -56.437  51.983  1.00350.77           C  
ATOM     25  O   ALA A   4      -6.191 -55.497  51.220  1.00350.77           O  
ATOM     26  CB  ALA A   4      -8.333 -56.708  51.621  1.00350.77           C  
ATOM     27  N   ILE A   5      -4.672 -56.848  52.333  1.00331.10           N  
ATOM     28  CA  ILE A   5      -3.892 -55.698  52.626  1.00331.10           C  
ATOM     29  C   ILE A   5      -4.944 -55.214  53.560  1.00331.10           C  
ATOM     30  O   ILE A   5      -5.169 -55.918  54.553  1.00331.10           O  
ATOM     31  CB  ILE A   5      -3.578 -54.795  51.460  1.00331.10           C  
ATOM     32  CG1 ILE A   5      -2.749 -55.565  50.413  1.00331.10           C  
ATOM     33  CG2 ILE A   5      -2.815 -53.582  52.013  1.00331.10           C  
ATOM     34  CD1 ILE A   5      -3.508 -56.697  49.722  1.00331.10           C  
ATOM     35  N   ILE A   6      -5.579 -54.054  53.341  1.00151.67           N  
ATOM     36  CA  ILE A   6      -6.823 -53.831  54.012  1.00151.67           C  
ATOM     37  C   ILE A   6      -7.831 -53.361  52.980  1.00151.67           C  
ATOM     38  O   ILE A   6      -7.632 -52.312  52.376  1.00151.67           O  
ATOM     39  CB  ILE A   6      -6.768 -52.769  55.069  1.00151.67           C  
ATOM     40  CG1 ILE A   6      -5.757 -53.150  56.161  1.00151.67           C  
ATOM     41  CG2 ILE A   6      -8.200 -52.561  55.597  1.00151.67           C  
ATOM     42  CD1 ILE A   6      -4.304 -53.120  55.689  1.00151.67           C  
ATOM     43  N   VAL A   7      -8.936 -54.107  52.724  1.00 69.31           N  
ATOM     44  CA  VAL A   7      -9.942 -53.633  51.813  1.00 69.31           C  
ATOM     45  C   VAL A   7     -11.244 -53.655  52.541  1.00 69.31           C  
ATOM     46  O   VAL A   7     -11.581 -54.638  53.201  1.00 69.31           O  
ATOM     47  CB  VAL A   7     -10.096 -54.464  50.578  1.00 69.31           C  
ATOM     48  CG1 VAL A   7     -11.302 -53.938  49.780  1.00 69.31           C  
ATOM     49  CG2 VAL A   7      -8.766 -54.415  49.809  1.00 69.31           C  
ATOM     50  N   LYS A   8     -12.012 -52.552  52.456  1.00 82.90           N  
ATOM     51  CA  LYS A   8     -13.250 -52.553  53.171  1.00 82.90           C  
ATOM     52  C   LYS A   8     -14.278 -51.811  52.377  1.00 82.90           C  
ATOM     53  O   LYS A   8     -14.133 -50.621  52.104  1.00 82.90           O  
ATOM     54  CB  LYS A   8     -13.145 -51.874  54.547  1.00 82.90           C  
ATOM     55  CG  LYS A   8     -12.224 -52.623  55.514  1.00 82.90           C  
ATOM     56  CD  LYS A   8     -11.866 -51.825  56.767  1.00 82.90           C  
ATOM     57  CE  LYS A   8     -10.957 -52.590  57.733  1.00 82.90           C  
ATOM     58  NZ  LYS A   8     -11.703 -53.707  58.354  1.00 82.90           N1+
ATOM     59  N   ASP A   9     -15.357 -52.521  51.999  1.00 98.64           N  
ATOM     60  CA  ASP A   9     -16.494 -51.956  51.328  1.00 98.64           C  
ATOM     61  C   ASP A   9     -16.080 -51.059  50.197  1.00 98.64           C  
ATOM     62  O   ASP A   9     -16.449 -49.886  50.162  1.00 98.64           O  
ATOM     63  CB  ASP A   9     -17.403 -51.167  52.288  1.00 98.64           C  
ATOM     64  CG  ASP A   9     -18.751 -50.973  51.613  1.00 98.64           C  
ATOM     65  OD1 ASP A   9     -18.856 -51.315  50.406  1.00 98.64           O  
ATOM     66  OD2 ASP A   9     -19.694 -50.487  52.295  1.00 98.64           O1-
ATOM     67  N   LEU A  10     -15.311 -51.594  49.228  1.00128.73           N  
ATOM     68  CA  LEU A  10     -14.873 -50.828  48.091  1.00128.73           C  
ATOM     69  C   LEU A  10     -15.839 -51.047  46.960  1.00128.73           C  
ATOM     70  O   LEU A  10     -16.289 -52.169  46.726  1.00128.73           O  
ATOM     71  CB  LEU A  10     -13.432 -51.209  47.678  1.00128.73           C  
ATOM     72  CG  LEU A  10     -12.902 -50.634  46.350  1.00128.73           C  
ATOM     73  CD1 LEU A  10     -13.478 -51.390  45.145  1.00128.73           C  
ATOM     74  CD2 LEU A  10     -13.124 -49.118  46.254  1.00128.73           C  
ATOM     75  N   PHE A  11     -16.199 -49.957  46.236  1.00106.63           N  
ATOM     76  CA  PHE A  11     -17.206 -50.024  45.210  1.00106.63           C  
ATOM     77  C   PHE A  11     -16.754 -49.140  44.076  1.00106.63           C  
ATOM     78  O   PHE A  11     -16.098 -48.127  44.312  1.00106.63           O  
ATOM     79  CB  PHE A  11     -18.515 -49.444  45.774  1.00106.63           C  
ATOM     80  CG  PHE A  11     -19.713 -49.748  44.952  1.00106.63           C  
ATOM     81  CD1 PHE A  11     -20.351 -50.958  45.089  1.00106.63           C  
ATOM     82  CD2 PHE A  11     -20.219 -48.814  44.079  1.00106.63           C  
ATOM     83  CE1 PHE A  11     -21.474 -51.241  44.350  1.00106.63           C  
ATOM     84  CE2 PHE A  11     -21.342 -49.092  43.338  1.00106.63           C  
ATOM     85  CZ  PHE A  11     -21.967 -50.306  43.473  1.00106.63           C  
ATOM     86  N   VAL A  12     -17.083 -49.510  42.817  1.00 54.35           N  
ATOM     87  CA  VAL A  12     -16.674 -48.708  41.694  1.00 54.35           C  
ATOM     88  C   VAL A  12     -17.768 -48.703  40.666  1.00 54.35           C  
ATOM     89  O   VAL A  12     -18.507 -49.678  40.531  1.00 54.35           O  
ATOM     90  CB  VAL A  12     -15.429 -49.230  41.036  1.00 54.35           C  
ATOM     91  CG1 VAL A  12     -15.127 -48.385  39.787  1.00 54.35           C  
ATOM     92  CG2 VAL A  12     -14.295 -49.247  42.075  1.00 54.35           C  
ATOM     93  N   SER A  13     -17.915 -47.577  39.922  1.00 50.07           N  
ATOM     94  CA  SER A  13     -18.897 -47.475  38.877  1.00 50.07           C  
ATOM     95  C   SER A  13     -18.296 -46.678  37.752  1.00 50.07           C  
ATOM     96  O   SER A  13     -18.030 -45.484  37.897  1.00 50.07           O  
ATOM     97  CB  SER A  13     -20.175 -46.735  39.313  1.00 50.07           C  
ATOM     98  OG  SER A  13     -20.832 -47.458  40.345  1.00 50.07           O  
ATOM     99  N   TYR A  14     -18.053 -47.334  36.597  1.00144.83           N  
ATOM    100  CA  TYR A  14     -17.477 -46.652  35.472  0.50144.83           C  
ATOM    101  C   TYR A  14     -18.491 -45.708  34.910  1.00144.83           C  
ATOM    102  O   TYR A  14     -18.207 -44.532  34.676  1.00144.83           O  
ATOM    103  CB  TYR A  14     -17.011 -47.627  34.376  0.50144.83           C  
ATOM    104  CG  TYR A  14     -16.346 -46.823  33.315  1.00144.83           C  
ATOM    105  CD1 TYR A  14     -15.160 -46.179  33.586  1.00144.83           C  
ATOM    106  CD2 TYR A  14     -16.884 -46.734  32.054  1.00144.83           C  
ATOM    107  CE1 TYR A  14     -14.530 -45.436  32.617  1.00144.83           C  
ATOM    108  CE2 TYR A  14     -16.256 -45.993  31.080  1.00144.83           C  
ATOM    109  CZ  TYR A  14     -15.078 -45.340  31.363  1.00144.83           C  
ATOM    110  OH  TYR A  14     -14.432 -44.579  30.367  1.00144.83           O  
ATOM    111  N   GLN A  15     -19.722 -46.206  34.679  1.00112.94           N  
ATOM    112  CA  GLN A  15     -20.743 -45.329  34.197  1.00112.94           C  
ATOM    113  C   GLN A  15     -22.071 -45.995  34.369  1.00112.94           C  
ATOM    114  O   GLN A  15     -22.488 -46.815  33.552  1.00112.94           O  
ATOM    115  CB  GLN A  15     -20.542 -44.920  32.723  1.00112.94           C  
ATOM    116  CG  GLN A  15     -20.554 -46.082  31.726  1.00112.94           C  
ATOM    117  CD  GLN A  15     -20.185 -45.516  30.360  1.00112.94           C  
ATOM    118  NE2 GLN A  15     -19.089 -46.050  29.758  1.00112.94           N  
ATOM    119  OE1 GLN A  15     -20.850 -44.620  29.844  1.00112.94           O  
ATOM    120  N   GLY A  16     -22.743 -45.685  35.492  1.00 38.23           N  
ATOM    121  CA  GLY A  16     -24.079 -46.127  35.757  1.00 38.23           C  
ATOM    122  C   GLY A  16     -24.041 -47.477  36.400  1.00 38.23           C  
ATOM    123  O   GLY A  16     -24.602 -47.686  37.474  1.00 38.23           O  
ATOM    124  N   ASN A  17     -23.329 -48.426  35.771  1.00 39.35           N  
ATOM    125  CA  ASN A  17     -23.315 -49.773  36.268  1.00 39.35           C  
ATOM    126  C   ASN A  17     -22.325 -49.852  37.383  1.00 39.35           C  
ATOM    127  O   ASN A  17     -21.459 -48.991  37.519  1.00 39.35           O  
ATOM    128  CB  ASN A  17     -22.898 -50.814  35.213  1.00 39.35           C  
ATOM    129  CG  ASN A  17     -23.969 -50.847  34.132  1.00 39.35           C  
ATOM    130  ND2 ASN A  17     -23.740 -51.674  33.076  1.00 39.35           N  
ATOM    131  OD1 ASN A  17     -24.986 -50.162  34.228  1.00 39.35           O  
ATOM    132  N   GLN A  18     -22.454 -50.898  38.226  1.00 88.06           N  
ATOM    133  CA  GLN A  18     -21.551 -51.081  39.327  1.00 88.06           C  
ATOM    134  C   GLN A  18     -20.550 -52.104  38.891  1.00 88.06           C  
ATOM    135  O   GLN A  18     -20.901 -53.260  38.659  1.00 88.06           O  
ATOM    136  CB  GLN A  18     -22.240 -51.657  40.577  1.00 88.06           C  
ATOM    137  CG  GLN A  18     -23.481 -50.876  41.019  1.00 88.06           C  
ATOM    138  CD  GLN A  18     -24.705 -51.493  40.353  1.00 88.06           C  
ATOM    139  NE2 GLN A  18     -24.471 -52.384  39.352  1.00 88.06           N  
ATOM    140  OE1 GLN A  18     -25.840 -51.199  40.722  1.00 88.06           O  
ATOM    141  N   VAL A  19     -19.281 -51.685  38.714  1.00 94.42           N  
ATOM    142  CA  VAL A  19     -18.257 -52.623  38.344  1.00 94.42           C  
ATOM    143  C   VAL A  19     -17.958 -53.525  39.507  1.00 94.42           C  
ATOM    144  O   VAL A  19     -17.857 -54.741  39.342  1.00 94.42           O  
ATOM    145  CB  VAL A  19     -16.977 -51.980  37.888  1.00 94.42           C  
ATOM    146  CG1 VAL A  19     -16.365 -51.187  39.048  1.00 94.42           C  
ATOM    147  CG2 VAL A  19     -16.051 -53.077  37.341  1.00 94.42           C  
ATOM    148  N   VAL A  20     -17.807 -52.950  40.721  1.00 99.91           N  
ATOM    149  CA  VAL A  20     -17.541 -53.765  41.874  1.00 99.91           C  
ATOM    150  C   VAL A  20     -18.559 -53.436  42.912  1.00 99.91           C  
ATOM    151  O   VAL A  20     -18.951 -52.279  43.064  1.00 99.91           O  
ATOM    152  CB  VAL A  20     -16.176 -53.578  42.473  1.00 99.91           C  
ATOM    153  CG1 VAL A  20     -15.129 -54.002  41.429  1.00 99.91           C  
ATOM    154  CG2 VAL A  20     -16.022 -52.125  42.952  1.00 99.91           C  
ATOM    155  N   GLN A  21     -19.047 -54.455  43.651  1.00136.99           N  
ATOM    156  CA  GLN A  21     -20.041 -54.157  44.637  1.00136.99           C  
ATOM    157  C   GLN A  21     -19.608 -54.668  45.976  1.00136.99           C  
ATOM    158  O   GLN A  21     -19.412 -55.867  46.172  1.00136.99           O  
ATOM    159  CB  GLN A  21     -21.422 -54.777  44.364  1.00136.99           C  
ATOM    160  CG  GLN A  21     -22.107 -54.259  43.099  1.00136.99           C  
ATOM    161  CD  GLN A  21     -21.644 -55.119  41.934  1.00136.99           C  
ATOM    162  NE2 GLN A  21     -21.862 -56.455  42.053  1.00136.99           N  
ATOM    163  OE1 GLN A  21     -21.108 -54.621  40.947  1.00136.99           O  
ATOM    164  N   ASN A  22     -19.481 -53.739  46.945  1.00 67.31           N  
ATOM    165  CA  ASN A  22     -19.214 -54.053  48.320  1.00 67.31           C  
ATOM    166  C   ASN A  22     -18.080 -55.027  48.477  1.00 67.31           C  
ATOM    167  O   ASN A  22     -18.291 -56.154  48.924  1.00 67.31           O  
ATOM    168  CB  ASN A  22     -20.456 -54.644  49.012  1.00 67.31           C  
ATOM    169  CG  ASN A  22     -20.236 -54.699  50.514  1.00 67.31           C  
ATOM    170  ND2 ASN A  22     -21.305 -55.085  51.261  1.00 67.31           N  
ATOM    171  OD1 ASN A  22     -19.147 -54.414  51.011  1.00 67.31           O  
ATOM    172  N   VAL A  23     -16.837 -54.631  48.126  1.00107.69           N  
ATOM    173  CA  VAL A  23     -15.754 -55.562  48.292  1.00107.69           C  
ATOM    174  C   VAL A  23     -15.098 -55.354  49.624  1.00107.69           C  
ATOM    175  O   VAL A  23     -14.670 -54.254  49.970  1.00107.69           O  
ATOM    176  CB  VAL A  23     -14.688 -55.460  47.240  1.00107.69           C  
ATOM    177  CG1 VAL A  23     -15.306 -55.830  45.882  1.00107.69           C  
ATOM    178  CG2 VAL A  23     -14.084 -54.049  47.280  1.00107.69           C  
ATOM    179  N   SER A  24     -15.025 -56.436  50.423  1.00 50.37           N  
ATOM    180  CA  SER A  24     -14.366 -56.374  51.693  1.00 50.37           C  
ATOM    181  C   SER A  24     -13.477 -57.569  51.757  1.00 50.37           C  
ATOM    182  O   SER A  24     -13.887 -58.675  51.410  1.00 50.37           O  
ATOM    183  CB  SER A  24     -15.335 -56.415  52.886  1.00 50.37           C  
ATOM    184  OG  SER A  24     -16.094 -57.614  52.855  1.00 50.37           O  
ATOM    185  N   PHE A  25     -12.214 -57.383  52.185  1.00141.06           N  
ATOM    186  CA  PHE A  25     -11.338 -58.512  52.226  1.00141.06           C  
ATOM    187  C   PHE A  25     -10.370 -58.277  53.327  1.00141.06           C  
ATOM    188  O   PHE A  25     -10.334 -57.172  53.858  1.00141.06           O  
ATOM    189  CB  PHE A  25     -10.447 -58.655  50.987  1.00141.06           C  
ATOM    190  CG  PHE A  25     -11.242 -58.758  49.737  1.00141.06           C  
ATOM    191  CD1 PHE A  25     -11.747 -57.625  49.139  1.00141.06           C  
ATOM    192  CD2 PHE A  25     -11.458 -59.978  49.141  1.00141.06           C  
ATOM    193  CE1 PHE A  25     -12.466 -57.705  47.971  1.00141.06           C  
ATOM    194  CE2 PHE A  25     -12.176 -60.058  47.973  1.00141.06           C  
ATOM    195  CZ  PHE A  25     -12.676 -58.926  47.387  1.00141.06           C  
ATOM    196  N   GLU A  26      -9.606 -59.342  53.682  1.00135.31           N  
ATOM    197  CA  GLU A  26      -8.527 -59.438  54.632  1.00135.31           C  
ATOM    198  C   GLU A  26      -7.492 -60.275  53.918  1.00135.31           C  
ATOM    199  O   GLU A  26      -7.708 -61.467  53.733  1.00135.31           O  
ATOM    200  CB  GLU A  26      -8.861 -60.289  55.868  1.00135.31           C  
ATOM    201  CG  GLU A  26      -9.940 -59.744  56.799  1.00135.31           C  
ATOM    202  CD  GLU A  26     -10.081 -60.780  57.906  1.00135.31           C  
ATOM    203  OE1 GLU A  26      -9.613 -61.929  57.695  1.00135.31           O  
ATOM    204  OE2 GLU A  26     -10.655 -60.438  58.977  1.00135.31           O1-
ATOM    205  N   ILE A  27      -6.331 -59.715  53.520  1.00122.68           N  
ATOM    206  CA  ILE A  27      -5.383 -60.469  52.750  1.00122.68           C  
ATOM    207  C   ILE A  27      -4.123 -60.537  53.539  1.00122.68           C  
ATOM    208  O   ILE A  27      -3.420 -59.538  53.702  1.00122.68           O  
ATOM    209  CB  ILE A  27      -5.028 -59.794  51.455  1.00122.68           C  
ATOM    210  CG1 ILE A  27      -6.289 -59.571  50.603  1.00122.68           C  
ATOM    211  CG2 ILE A  27      -3.952 -60.636  50.747  1.00122.68           C  
ATOM    212  CD1 ILE A  27      -6.998 -60.864  50.215  1.00122.68           C  
ATOM    213  N   GLU A  28      -3.818 -61.750  54.033  1.00 92.99           N  
ATOM    214  CA  GLU A  28      -2.635 -62.031  54.789  1.00 92.99           C  
ATOM    215  C   GLU A  28      -1.528 -62.297  53.816  1.00 92.99           C  
ATOM    216  O   GLU A  28      -1.763 -62.702  52.680  1.00 92.99           O  
ATOM    217  CB  GLU A  28      -2.789 -63.274  55.679  1.00 92.99           C  
ATOM    218  CG  GLU A  28      -3.162 -64.527  54.883  1.00 92.99           C  
ATOM    219  CD  GLU A  28      -3.341 -65.690  55.849  1.00 92.99           C  
ATOM    220  OE1 GLU A  28      -2.361 -66.027  56.564  1.00 92.99           O  
ATOM    221  OE2 GLU A  28      -4.466 -66.256  55.885  1.00 92.99           O1-
ATOM    222  N   GLN A  29      -0.279 -62.068  54.271  1.00201.62           N  
ATOM    223  CA  GLN A  29       0.921 -62.152  53.486  1.00201.62           C  
ATOM    224  C   GLN A  29       1.911 -62.879  54.344  1.00201.62           C  
ATOM    225  O   GLN A  29       1.694 -62.973  55.550  1.00201.62           O  
ATOM    226  CB  GLN A  29       1.429 -60.709  53.270  1.00201.62           C  
ATOM    227  CG  GLN A  29       2.701 -60.483  52.463  1.00201.62           C  
ATOM    228  CD  GLN A  29       2.962 -58.983  52.460  1.00201.62           C  
ATOM    229  NE2 GLN A  29       1.868 -58.181  52.353  1.00201.62           N  
ATOM    230  OE1 GLN A  29       4.104 -58.537  52.543  1.00201.62           O  
ATOM    231  N   GLY A  30       3.026 -63.407  53.780  1.00114.70           N  
ATOM    232  CA  GLY A  30       3.378 -63.328  52.388  1.00114.70           C  
ATOM    233  C   GLY A  30       2.562 -64.316  51.630  1.00114.70           C  
ATOM    234  O   GLY A  30       2.179 -65.351  52.169  1.00114.70           O  
ATOM    235  N   LYS A  31       2.284 -64.015  50.343  1.00113.09           N  
ATOM    236  CA  LYS A  31       1.519 -64.932  49.546  1.00113.09           C  
ATOM    237  C   LYS A  31       1.611 -64.525  48.110  1.00113.09           C  
ATOM    238  O   LYS A  31       2.073 -63.434  47.776  1.00113.09           O  
ATOM    239  CB  LYS A  31       0.007 -64.946  49.852  1.00113.09           C  
ATOM    240  CG  LYS A  31      -0.392 -65.464  51.236  1.00113.09           C  
ATOM    241  CD  LYS A  31       0.020 -66.913  51.505  1.00113.09           C  
ATOM    242  CE  LYS A  31      -0.429 -67.429  52.875  1.00113.09           C  
ATOM    243  NZ  LYS A  31       0.007 -68.831  53.060  1.00113.09           N1+
ATOM    244  N   LEU A  32       1.191 -65.453  47.225  1.00157.83           N  
ATOM    245  CA  LEU A  32       1.055 -65.227  45.815  1.00157.83           C  
ATOM    246  C   LEU A  32      -0.404 -65.502  45.562  1.00157.83           C  
ATOM    247  O   LEU A  32      -0.800 -66.654  45.378  1.00157.83           O  
ATOM    248  CB  LEU A  32       1.897 -66.240  45.006  1.00157.83           C  
ATOM    249  CG  LEU A  32       1.976 -66.039  43.479  1.00157.83           C  
ATOM    250  CD1 LEU A  32       0.595 -66.097  42.828  1.00157.83           C  
ATOM    251  CD2 LEU A  32       2.772 -64.788  43.090  1.00157.83           C  
ATOM    252  N   VAL A  33      -1.248 -64.447  45.535  1.00102.64           N  
ATOM    253  CA  VAL A  33      -2.670 -64.649  45.418  1.00102.64           C  
ATOM    254  C   VAL A  33      -3.116 -64.362  44.016  1.00102.64           C  
ATOM    255  O   VAL A  33      -2.598 -63.466  43.352  1.00102.64           O  
ATOM    256  CB  VAL A  33      -3.472 -63.760  46.318  1.00102.64           C  
ATOM    257  CG1 VAL A  33      -3.159 -64.127  47.779  1.00102.64           C  
ATOM    258  CG2 VAL A  33      -3.149 -62.300  45.959  1.00102.64           C  
ATOM    259  N   GLY A  34      -4.123 -65.125  43.535  1.00 47.76           N  
ATOM    260  CA  GLY A  34      -4.570 -64.947  42.181  1.00 47.76           C  
ATOM    261  C   GLY A  34      -6.002 -64.509  42.143  1.00 47.76           C  
ATOM    262  O   GLY A  34      -6.901 -65.187  42.640  1.00 47.76           O  
ATOM    263  N   ILE A  35      -6.248 -63.362  41.478  1.00 69.85           N  
ATOM    264  CA  ILE A  35      -7.586 -62.865  41.326  1.00 69.85           C  
ATOM    265  C   ILE A  35      -8.076 -63.399  40.015  1.00 69.85           C  
ATOM    266  O   ILE A  35      -7.451 -63.199  38.975  1.00 69.85           O  
ATOM    267  CB  ILE A  35      -7.692 -61.363  41.284  1.00 69.85           C  
ATOM    268  CG1 ILE A  35      -7.307 -60.748  42.641  1.00 69.85           C  
ATOM    269  CG2 ILE A  35      -9.116 -60.999  40.826  1.00 69.85           C  
ATOM    270  CD1 ILE A  35      -7.169 -59.226  42.599  1.00 69.85           C  
ATOM    271  N   ILE A  36      -9.216 -64.116  40.047  1.00171.97           N  
ATOM    272  CA  ILE A  36      -9.701 -64.768  38.859  1.00171.97           C  
ATOM    273  C   ILE A  36     -11.178 -64.520  38.692  1.00171.97           C  
ATOM    274  O   ILE A  36     -11.842 -64.025  39.599  1.00171.97           O  
ATOM    275  CB  ILE A  36      -9.431 -66.242  38.898  1.00171.97           C  
ATOM    276  CG1 ILE A  36      -9.813 -66.929  37.589  1.00171.97           C  
ATOM    277  CG2 ILE A  36     -10.105 -66.821  40.139  1.00171.97           C  
ATOM    278  CD1 ILE A  36      -9.329 -68.374  37.531  1.00171.97           C  
ATOM    279  N   GLY A  37     -11.716 -64.815  37.483  1.00 38.12           N  
ATOM    280  CA  GLY A  37     -13.118 -64.640  37.197  1.00 38.12           C  
ATOM    281  C   GLY A  37     -13.264 -64.257  35.752  1.00 38.12           C  
ATOM    282  O   GLY A  37     -12.301 -64.258  34.987  1.00 38.12           O  
ATOM    283  N   PRO A  38     -14.468 -63.915  35.363  1.00 74.65           N  
ATOM    284  CA  PRO A  38     -14.720 -63.543  33.995  1.00 74.65           C  
ATOM    285  C   PRO A  38     -14.038 -62.255  33.667  1.00 74.65           C  
ATOM    286  O   PRO A  38     -13.926 -61.398  34.540  1.00 74.65           O  
ATOM    287  CB  PRO A  38     -16.239 -63.508  33.850  1.00 74.65           C  
ATOM    288  CG  PRO A  38     -16.721 -64.535  34.892  1.00 74.65           C  
ATOM    289  CD  PRO A  38     -15.640 -64.510  35.986  1.00 74.65           C  
ATOM    290  N   ASN A  39     -13.588 -62.091  32.409  1.00 53.07           N  
ATOM    291  CA  ASN A  39     -12.863 -60.901  32.077  1.00 53.07           C  
ATOM    292  C   ASN A  39     -13.843 -59.787  31.879  1.00 53.07           C  
ATOM    293  O   ASN A  39     -14.811 -59.921  31.129  1.00 53.07           O  
ATOM    294  CB  ASN A  39     -12.011 -61.019  30.803  1.00 53.07           C  
ATOM    295  CG  ASN A  39     -10.967 -59.915  30.864  1.00 53.07           C  
ATOM    296  ND2 ASN A  39     -10.109 -59.824  29.814  1.00 53.07           N  
ATOM    297  OD1 ASN A  39     -10.909 -59.156  31.831  1.00 53.07           O  
ATOM    298  N   GLY A  40     -13.592 -58.645  32.557  1.00 32.40           N  
ATOM    299  CA  GLY A  40     -14.428 -57.480  32.448  1.00 32.40           C  
ATOM    300  C   GLY A  40     -15.361 -57.401  33.627  1.00 32.40           C  
ATOM    301  O   GLY A  40     -16.123 -56.444  33.756  1.00 32.40           O  
ATOM    302  N   ALA A  41     -15.349 -58.446  34.477  1.00 70.90           N  
ATOM    303  CA  ALA A  41     -16.137 -58.628  35.670  1.00 70.90           C  
ATOM    304  C   ALA A  41     -15.722 -57.735  36.805  1.00 70.90           C  
ATOM    305  O   ALA A  41     -16.563 -57.372  37.628  1.00 70.90           O  
ATOM    306  CB  ALA A  41     -16.082 -60.074  36.195  1.00 70.90           C  
ATOM    307  N   GLY A  42     -14.426 -57.365  36.902  1.00 69.19           N  
ATOM    308  CA  GLY A  42     -14.021 -56.607  38.054  1.00 69.19           C  
ATOM    309  C   GLY A  42     -12.623 -56.945  38.506  1.00 69.19           C  
ATOM    310  O   GLY A  42     -12.067 -56.210  39.322  1.00 69.19           O  
ATOM    311  N   LYS A  43     -11.988 -58.014  37.971  1.00159.62           N  
ATOM    312  CA  LYS A  43     -10.687 -58.403  38.463  1.00159.62           C  
ATOM    313  C   LYS A  43      -9.717 -57.250  38.382  1.00159.62           C  
ATOM    314  O   LYS A  43      -9.079 -56.904  39.376  1.00159.62           O  
ATOM    315  CB  LYS A  43     -10.012 -59.522  37.644  1.00159.62           C  
ATOM    316  CG  LYS A  43     -10.866 -60.758  37.371  1.00159.62           C  
ATOM    317  CD  LYS A  43     -11.820 -60.571  36.191  1.00159.62           C  
ATOM    318  CE  LYS A  43     -11.096 -60.171  34.901  1.00159.62           C  
ATOM    319  NZ  LYS A  43     -10.119 -61.216  34.520  1.00159.62           N1+
ATOM    320  N   SER A  44      -9.590 -56.619  37.200  1.00 45.91           N  
ATOM    321  CA  SER A  44      -8.642 -55.554  36.983  1.00 45.91           C  
ATOM    322  C   SER A  44      -9.048 -54.302  37.706  1.00 45.91           C  
ATOM    323  O   SER A  44      -8.199 -53.539  38.163  1.00 45.91           O  
ATOM    324  CB  SER A  44      -8.489 -55.190  35.498  1.00 45.91           C  
ATOM    325  OG  SER A  44      -7.931 -56.286  34.786  1.00 45.91           O  
ATOM    326  N   THR A  45     -10.365 -54.058  37.823  1.00 50.90           N  
ATOM    327  CA  THR A  45     -10.882 -52.855  38.415  1.00 50.90           C  
ATOM    328  C   THR A  45     -10.522 -52.807  39.871  1.00 50.90           C  
ATOM    329  O   THR A  45     -10.334 -51.723  40.423  1.00 50.90           O  
ATOM    330  CB  THR A  45     -12.374 -52.738  38.310  1.00 50.90           C  
ATOM    331  CG2 THR A  45     -12.808 -51.401  38.939  1.00 50.90           C  
ATOM    332  OG1 THR A  45     -12.768 -52.781  36.948  1.00 50.90           O  
ATOM    333  N   LEU A  46     -10.443 -53.973  40.545  1.00162.89           N  
ATOM    334  CA  LEU A  46     -10.126 -53.964  41.948  1.00162.89           C  
ATOM    335  C   LEU A  46      -8.778 -53.357  42.185  1.00162.89           C  
ATOM    336  O   LEU A  46      -8.607 -52.586  43.127  1.00162.89           O  
ATOM    337  CB  LEU A  46     -10.047 -55.340  42.648  1.00162.89           C  
ATOM    338  CG  LEU A  46     -11.369 -55.950  43.155  1.00162.89           C  
ATOM    339  CD1 LEU A  46     -12.085 -54.987  44.116  1.00162.89           C  
ATOM    340  CD2 LEU A  46     -12.255 -56.500  42.034  1.00162.89           C  
ATOM    341  N   MET A  47      -7.776 -53.693  41.352  1.00 80.90           N  
ATOM    342  CA  MET A  47      -6.445 -53.201  41.587  1.00 80.90           C  
ATOM    343  C   MET A  47      -6.410 -51.711  41.466  1.00 80.90           C  
ATOM    344  O   MET A  47      -5.699 -51.046  42.217  1.00 80.90           O  
ATOM    345  CB  MET A  47      -5.392 -53.772  40.620  1.00 80.90           C  
ATOM    346  CG  MET A  47      -5.114 -55.261  40.834  1.00 80.90           C  
ATOM    347  SD  MET A  47      -3.805 -55.939  39.771  1.00 80.90           S  
ATOM    348  CE  MET A  47      -4.740 -55.759  38.224  1.00 80.90           C  
ATOM    349  N   LYS A  48      -7.140 -51.154  40.481  1.00 48.39           N  
ATOM    350  CA  LYS A  48      -7.172 -49.734  40.276  1.00 48.39           C  
ATOM    351  C   LYS A  48      -7.891 -49.052  41.403  1.00 48.39           C  
ATOM    352  O   LYS A  48      -7.456 -48.007  41.884  1.00 48.39           O  
ATOM    353  CB  LYS A  48      -7.867 -49.359  38.962  1.00 48.39           C  
ATOM    354  CG  LYS A  48      -7.072 -49.860  37.756  1.00 48.39           C  
ATOM    355  CD  LYS A  48      -7.854 -49.890  36.445  1.00 48.39           C  
ATOM    356  CE  LYS A  48      -6.996 -50.357  35.266  1.00 48.39           C  
ATOM    357  NZ  LYS A  48      -7.821 -50.457  34.043  1.00 48.39           N1+
ATOM    358  N   ALA A  49      -9.026 -49.628  41.840  1.00 36.96           N  
ATOM    359  CA  ALA A  49      -9.832 -49.063  42.886  1.00 36.96           C  
ATOM    360  C   ALA A  49      -9.065 -49.061  44.170  1.00 36.96           C  
ATOM    361  O   ALA A  49      -9.180 -48.135  44.973  1.00 36.96           O  
ATOM    362  CB  ALA A  49     -11.121 -49.863  43.136  1.00 36.96           C  
ATOM    363  N   VAL A  50      -8.292 -50.134  44.415  1.00 47.19           N  
ATOM    364  CA  VAL A  50      -7.531 -50.249  45.627  1.00 47.19           C  
ATOM    365  C   VAL A  50      -6.489 -49.164  45.685  1.00 47.19           C  
ATOM    366  O   VAL A  50      -6.330 -48.503  46.710  1.00 47.19           O  
ATOM    367  CB  VAL A  50      -6.828 -51.565  45.748  1.00 47.19           C  
ATOM    368  CG1 VAL A  50      -5.942 -51.530  47.003  1.00 47.19           C  
ATOM    369  CG2 VAL A  50      -7.882 -52.684  45.775  1.00 47.19           C  
ATOM    370  N   LEU A  51      -5.763 -48.956  44.568  1.00 68.90           N  
ATOM    371  CA  LEU A  51      -4.689 -48.002  44.434  1.00 68.90           C  
ATOM    372  C   LEU A  51      -5.216 -46.600  44.512  1.00 68.90           C  
ATOM    373  O   LEU A  51      -4.503 -45.698  44.952  1.00 68.90           O  
ATOM    374  CB  LEU A  51      -3.927 -48.135  43.105  1.00 68.90           C  
ATOM    375  CG  LEU A  51      -3.190 -49.477  42.957  1.00 68.90           C  
ATOM    376  CD1 LEU A  51      -2.444 -49.555  41.615  1.00 68.90           C  
ATOM    377  CD2 LEU A  51      -2.277 -49.752  44.161  1.00 68.90           C  
ATOM    378  N   ASP A  52      -6.496 -46.399  44.127  1.00 72.98           N  
ATOM    379  CA  ASP A  52      -7.122 -45.104  44.047  1.00 72.98           C  
ATOM    380  C   ASP A  52      -6.733 -44.393  42.786  1.00 72.98           C  
ATOM    381  O   ASP A  52      -6.728 -43.163  42.733  1.00 72.98           O  
ATOM    382  CB  ASP A  52      -6.763 -44.174  45.219  1.00 72.98           C  
ATOM    383  CG  ASP A  52      -7.362 -44.747  46.493  1.00 72.98           C  
ATOM    384  OD1 ASP A  52      -8.582 -45.062  46.497  1.00 72.98           O  
ATOM    385  OD2 ASP A  52      -6.599 -44.870  47.486  1.00 72.98           O1-
ATOM    386  N   LEU A  53      -6.403 -45.162  41.731  1.00126.77           N  
ATOM    387  CA  LEU A  53      -6.126 -44.587  40.445  1.00126.77           C  
ATOM    388  C   LEU A  53      -7.402 -44.008  39.922  1.00126.77           C  
ATOM    389  O   LEU A  53      -7.414 -42.933  39.324  1.00126.77           O  
ATOM    390  CB  LEU A  53      -5.638 -45.616  39.411  1.00126.77           C  
ATOM    391  CG  LEU A  53      -5.339 -45.006  38.028  1.00126.77           C  
ATOM    392  CD1 LEU A  53      -4.186 -43.993  38.116  1.00126.77           C  
ATOM    393  CD2 LEU A  53      -5.103 -46.092  36.964  1.00126.77           C  
ATOM    394  N   ILE A  54      -8.524 -44.710  40.168  1.00134.13           N  
ATOM    395  CA  ILE A  54      -9.806 -44.324  39.654  1.00134.13           C  
ATOM    396  C   ILE A  54     -10.665 -43.966  40.821  1.00134.13           C  
ATOM    397  O   ILE A  54     -10.410 -44.390  41.945  1.00134.13           O  
ATOM    398  CB  ILE A  54     -10.477 -45.451  38.924  1.00134.13           C  
ATOM    399  CG1 ILE A  54     -11.732 -44.973  38.184  1.00134.13           C  
ATOM    400  CG2 ILE A  54     -10.737 -46.586  39.929  1.00134.13           C  
ATOM    401  CD1 ILE A  54     -12.314 -46.045  37.263  1.00134.13           C  
ATOM    402  N   PRO A  55     -11.670 -43.161  40.608  1.00 68.47           N  
ATOM    403  CA  PRO A  55     -12.500 -42.821  41.723  1.00 68.47           C  
ATOM    404  C   PRO A  55     -13.233 -44.028  42.189  1.00 68.47           C  
ATOM    405  O   PRO A  55     -13.650 -44.839  41.362  1.00 68.47           O  
ATOM    406  CB  PRO A  55     -13.380 -41.668  41.251  1.00 68.47           C  
ATOM    407  CG  PRO A  55     -12.509 -40.970  40.187  1.00 68.47           C  
ATOM    408  CD  PRO A  55     -11.609 -42.088  39.626  1.00 68.47           C  
ATOM    409  N   LYS A  56     -13.394 -44.186  43.511  1.00103.07           N  
ATOM    410  CA  LYS A  56     -14.121 -45.332  43.936  1.00103.07           C  
ATOM    411  C   LYS A  56     -15.408 -44.810  44.422  1.00103.07           C  
ATOM    412  O   LYS A  56     -15.434 -43.784  45.103  1.00103.07           O  
ATOM    413  CB  LYS A  56     -13.432 -46.151  45.037  1.00103.07           C  
ATOM    414  CG  LYS A  56     -13.283 -45.445  46.381  1.00103.07           C  
ATOM    415  CD  LYS A  56     -12.670 -46.377  47.422  1.00103.07           C  
ATOM    416  CE  LYS A  56     -11.235 -46.783  47.074  1.00103.07           C  
ATOM    417  NZ  LYS A  56     -10.850 -47.994  47.828  1.00103.07           N1+
ATOM    418  N   ASP A  57     -16.497 -45.524  44.076  1.00 78.93           N  
ATOM    419  CA  ASP A  57     -17.813 -45.070  44.387  1.00 78.93           C  
ATOM    420  C   ASP A  57     -17.818 -44.867  45.854  1.00 78.93           C  
ATOM    421  O   ASP A  57     -18.275 -43.830  46.330  1.00 78.93           O  
ATOM    422  CB  ASP A  57     -18.896 -46.104  44.018  1.00 78.93           C  
ATOM    423  CG  ASP A  57     -20.260 -45.429  44.061  1.00 78.93           C  
ATOM    424  OD1 ASP A  57     -20.631 -44.787  43.040  1.00 78.93           O  
ATOM    425  OD2 ASP A  57     -20.945 -45.539  45.110  1.00 78.93           O1-
ATOM    426  N   LYS A  58     -17.260 -45.836  46.603  1.00 73.72           N  
ATOM    427  CA  LYS A  58     -17.177 -45.634  48.015  1.00 73.72           C  
ATOM    428  C   LYS A  58     -16.260 -46.659  48.579  1.00 73.72           C  
ATOM    429  O   LYS A  58     -16.303 -47.819  48.176  1.00 73.72           O  
ATOM    430  CB  LYS A  58     -18.510 -45.815  48.773  1.00 73.72           C  
ATOM    431  CG  LYS A  58     -19.502 -44.661  48.621  1.00 73.72           C  
ATOM    432  CD  LYS A  58     -20.903 -44.966  49.145  1.00 73.72           C  
ATOM    433  CE  LYS A  58     -21.874 -43.796  48.983  1.00 73.72           C  
ATOM    434  NZ  LYS A  58     -23.204 -44.170  49.510  1.00 73.72           N1+
ATOM    435  N   GLY A  59     -15.388 -46.262  49.531  1.00 37.30           N  
ATOM    436  CA  GLY A  59     -14.612 -47.281  50.168  1.00 37.30           C  
ATOM    437  C   GLY A  59     -13.254 -46.780  50.527  1.00 37.30           C  
ATOM    438  O   GLY A  59     -12.815 -45.721  50.080  1.00 37.30           O  
ATOM    439  N   TYR A  60     -12.557 -47.569  51.372  1.00 48.01           N  
ATOM    440  CA  TYR A  60     -11.229 -47.238  51.792  1.00 48.01           C  
ATOM    441  C   TYR A  60     -10.431 -48.505  51.754  1.00 48.01           C  
ATOM    442  O   TYR A  60     -10.987 -49.600  51.853  1.00 48.01           O  
ATOM    443  CB  TYR A  60     -11.149 -46.721  53.238  1.00 48.01           C  
ATOM    444  CG  TYR A  60     -12.016 -45.515  53.368  1.00 48.01           C  
ATOM    445  CD1 TYR A  60     -13.357 -45.664  53.628  1.00 48.01           C  
ATOM    446  CD2 TYR A  60     -11.501 -44.243  53.237  1.00 48.01           C  
ATOM    447  CE1 TYR A  60     -14.177 -44.571  53.757  1.00 48.01           C  
ATOM    448  CE2 TYR A  60     -12.318 -43.143  53.366  1.00 48.01           C  
ATOM    449  CZ  TYR A  60     -13.657 -43.307  53.627  1.00 48.01           C  
ATOM    450  OH  TYR A  60     -14.498 -42.181  53.761  1.00 48.01           O  
ATOM    451  N   VAL A  61      -9.098 -48.378  51.584  1.00 51.75           N  
ATOM    452  CA  VAL A  61      -8.195 -49.497  51.571  1.00 51.75           C  
ATOM    453  C   VAL A  61      -7.021 -49.099  52.419  1.00 51.75           C  
ATOM    454  O   VAL A  61      -6.614 -47.936  52.408  1.00 51.75           O  
ATOM    455  CB  VAL A  61      -7.683 -49.793  50.189  1.00 51.75           C  
ATOM    456  CG1 VAL A  61      -6.612 -50.895  50.262  1.00 51.75           C  
ATOM    457  CG2 VAL A  61      -8.884 -50.138  49.295  1.00 51.75           C  
ATOM    458  N   GLN A  62      -6.433 -50.063  53.167  1.00 72.91           N  
ATOM    459  CA  GLN A  62      -5.372 -49.748  54.089  1.00 72.91           C  
ATOM    460  C   GLN A  62      -4.231 -50.690  53.869  1.00 72.91           C  
ATOM    461  O   GLN A  62      -4.401 -51.748  53.274  1.00 72.91           O  
ATOM    462  CB  GLN A  62      -5.781 -49.998  55.553  1.00 72.91           C  
ATOM    463  CG  GLN A  62      -7.010 -49.219  56.025  1.00 72.91           C  
ATOM    464  CD  GLN A  62      -7.459 -49.831  57.346  1.00 72.91           C  
ATOM    465  NE2 GLN A  62      -8.760 -50.217  57.426  1.00 72.91           N  
ATOM    466  OE1 GLN A  62      -6.669 -49.977  58.279  1.00 72.91           O  
ATOM    467  N   ILE A  63      -3.016 -50.296  54.307  1.00154.62           N  
ATOM    468  CA  ILE A  63      -1.874 -51.164  54.273  1.00154.62           C  
ATOM    469  C   ILE A  63      -1.180 -51.055  55.609  1.00154.62           C  
ATOM    470  O   ILE A  63      -0.512 -50.067  55.905  1.00154.62           O  
ATOM    471  CB  ILE A  63      -0.908 -50.785  53.177  1.00154.62           C  
ATOM    472  CG1 ILE A  63       0.299 -51.730  53.155  1.00154.62           C  
ATOM    473  CG2 ILE A  63      -0.571 -49.288  53.289  1.00154.62           C  
ATOM    474  CD1 ILE A  63       1.154 -51.560  51.899  1.00154.62           C  
ATOM    475  N   LEU A  64      -1.277 -52.104  56.446  1.00290.17           N  
ATOM    476  CA  LEU A  64      -0.655 -52.072  57.744  1.00290.17           C  
ATOM    477  C   LEU A  64      -1.091 -50.862  58.526  1.00290.17           C  
ATOM    478  O   LEU A  64      -0.275 -50.103  59.045  1.00290.17           O  
ATOM    479  CB  LEU A  64       0.882 -52.096  57.690  1.00290.17           C  
ATOM    480  CG  LEU A  64       1.455 -53.446  57.218  1.00290.17           C  
ATOM    481  CD1 LEU A  64       1.212 -54.546  58.263  1.00290.17           C  
ATOM    482  CD2 LEU A  64       0.921 -53.826  55.828  1.00290.17           C  
ATOM    483  N   GLU A  65      -2.413 -50.652  58.596  1.00282.98           N  
ATOM    484  CA  GLU A  65      -3.088 -49.644  59.367  1.00282.98           C  
ATOM    485  C   GLU A  65      -2.899 -48.271  58.793  1.00282.98           C  
ATOM    486  O   GLU A  65      -3.693 -47.379  59.086  1.00282.98           O  
ATOM    487  CB  GLU A  65      -2.659 -49.615  60.843  1.00282.98           C  
ATOM    488  CG  GLU A  65      -3.480 -48.622  61.673  1.00282.98           C  
ATOM    489  CD  GLU A  65      -3.161 -48.835  63.147  1.00282.98           C  
ATOM    490  OE1 GLU A  65      -2.017 -48.516  63.564  1.00282.98           O  
ATOM    491  OE2 GLU A  65      -4.067 -49.320  63.878  1.00282.98           O1-
ATOM    492  N   GLU A  66      -1.910 -48.044  57.909  1.00126.21           N  
ATOM    493  CA  GLU A  66      -1.897 -46.729  57.333  1.00126.21           C  
ATOM    494  C   GLU A  66      -2.633 -46.873  56.042  1.00126.21           C  
ATOM    495  O   GLU A  66      -2.786 -47.986  55.544  1.00126.21           O  
ATOM    496  CB  GLU A  66      -0.526 -46.093  57.038  1.00126.21           C  
ATOM    497  CG  GLU A  66      -0.666 -44.571  56.893  1.00126.21           C  
ATOM    498  CD  GLU A  66       0.594 -43.969  56.284  1.00126.21           C  
ATOM    499  OE1 GLU A  66       1.637 -43.904  56.983  1.00126.21           O  
ATOM    500  OE2 GLU A  66       0.513 -43.553  55.098  1.00126.21           O1-
ATOM    501  N   GLY A  67      -3.117 -45.755  55.463  1.00 31.24           N  
ATOM    502  CA  GLY A  67      -3.926 -45.850  54.279  1.00 31.24           C  
ATOM    503  C   GLY A  67      -3.081 -46.107  53.071  1.00 31.24           C  
ATOM    504  O   GLY A  67      -1.888 -45.812  53.045  1.00 31.24           O  
ATOM    505  N   ILE A  68      -3.722 -46.669  52.023  1.00 98.08           N  
ATOM    506  CA  ILE A  68      -3.086 -47.001  50.776  1.00 98.08           C  
ATOM    507  C   ILE A  68      -2.665 -45.763  50.044  1.00 98.08           C  
ATOM    508  O   ILE A  68      -1.540 -45.677  49.553  1.00 98.08           O  
ATOM    509  CB  ILE A  68      -3.975 -47.797  49.861  1.00 98.08           C  
ATOM    510  CG1 ILE A  68      -3.202 -48.228  48.601  1.00 98.08           C  
ATOM    511  CG2 ILE A  68      -5.249 -46.982  49.589  1.00 98.08           C  
ATOM    512  CD1 ILE A  68      -3.917 -49.281  47.755  1.00 98.08           C  
ATOM    513  N   ARG A  69      -3.552 -44.758  49.969  1.00148.74           N  
ATOM    514  CA  ARG A  69      -3.267 -43.583  49.199  1.00148.74           C  
ATOM    515  C   ARG A  69      -2.108 -42.868  49.808  1.00148.74           C  
ATOM    516  O   ARG A  69      -1.326 -42.222  49.109  1.00148.74           O  
ATOM    517  CB  ARG A  69      -4.466 -42.631  49.113  1.00148.74           C  
ATOM    518  CG  ARG A  69      -4.272 -41.506  48.102  1.00148.74           C  
ATOM    519  CD  ARG A  69      -5.580 -40.862  47.641  1.00148.74           C  
ATOM    520  NE  ARG A  69      -6.218 -40.222  48.823  1.00148.74           N  
ATOM    521  CZ  ARG A  69      -6.858 -39.025  48.681  1.00148.74           C  
ATOM    522  NH1 ARG A  69      -6.883 -38.400  47.469  1.00148.74           N1+
ATOM    523  NH2 ARG A  69      -7.470 -38.445  49.755  1.00148.74           N  
ATOM    524  N   SER A  70      -2.012 -42.932  51.147  1.00 68.88           N  
ATOM    525  CA  SER A  70      -0.957 -42.308  51.886  1.00 68.88           C  
ATOM    526  C   SER A  70       0.346 -43.038  51.701  1.00 68.88           C  
ATOM    527  O   SER A  70       1.391 -42.455  51.973  1.00 68.88           O  
ATOM    528  CB  SER A  70      -1.250 -42.255  53.393  1.00 68.88           C  
ATOM    529  OG  SER A  70      -2.389 -41.440  53.627  1.00 68.88           O  
ATOM    530  N   VAL A  71       0.362 -44.334  51.309  1.00145.47           N  
ATOM    531  CA  VAL A  71       1.658 -44.944  51.124  1.00145.47           C  
ATOM    532  C   VAL A  71       1.732 -45.648  49.796  1.00145.47           C  
ATOM    533  O   VAL A  71       1.709 -46.877  49.718  1.00145.47           O  
ATOM    534  CB  VAL A  71       2.017 -45.961  52.164  1.00145.47           C  
ATOM    535  CG1 VAL A  71       3.409 -46.528  51.834  1.00145.47           C  
ATOM    536  CG2 VAL A  71       1.951 -45.296  53.544  1.00145.47           C  
ATOM    537  N   ARG A  72       1.869 -44.867  48.712  1.00126.37           N  
ATOM    538  CA  ARG A  72       2.008 -45.347  47.363  1.00126.37           C  
ATOM    539  C   ARG A  72       3.362 -45.961  47.179  1.00126.37           C  
ATOM    540  O   ARG A  72       3.532 -46.912  46.416  1.00126.37           O  
ATOM    541  CB  ARG A  72       1.890 -44.207  46.335  1.00126.37           C  
ATOM    542  CG  ARG A  72       2.172 -44.615  44.888  1.00126.37           C  
ATOM    543  CD  ARG A  72       2.190 -43.416  43.933  1.00126.37           C  
ATOM    544  NE  ARG A  72       2.605 -43.891  42.582  1.00126.37           N  
ATOM    545  CZ  ARG A  72       2.603 -43.022  41.527  1.00126.37           C  
ATOM    546  NH1 ARG A  72       2.198 -41.731  41.710  1.00126.37           N1+
ATOM    547  NH2 ARG A  72       3.014 -43.440  40.295  1.00126.37           N  
ATOM    548  N   LYS A  73       4.374 -45.415  47.878  1.00 76.59           N  
ATOM    549  CA  LYS A  73       5.745 -45.810  47.716  1.00 76.59           C  
ATOM    550  C   LYS A  73       5.925 -47.260  48.048  1.00 76.59           C  
ATOM    551  O   LYS A  73       6.777 -47.926  47.462  1.00 76.59           O  
ATOM    552  CB  LYS A  73       6.706 -44.987  48.592  1.00 76.59           C  
ATOM    553  CG  LYS A  73       6.846 -43.551  48.091  1.00 76.59           C  
ATOM    554  CD  LYS A  73       7.486 -42.580  49.081  1.00 76.59           C  
ATOM    555  CE  LYS A  73       7.726 -41.196  48.473  1.00 76.59           C  
ATOM    556  NZ  LYS A  73       8.353 -40.293  49.466  1.00 76.59           N1+
ATOM    557  N   SER A  74       5.156 -47.777  49.020  1.00 90.00           N  
ATOM    558  CA  SER A  74       5.261 -49.141  49.453  1.00 90.00           C  
ATOM    559  C   SER A  74       4.712 -50.092  48.423  1.00 90.00           C  
ATOM    560  O   SER A  74       4.977 -51.293  48.490  1.00 90.00           O  
ATOM    561  CB  SER A  74       4.517 -49.401  50.773  1.00 90.00           C  
ATOM    562  OG  SER A  74       5.166 -48.716  51.838  1.00 90.00           O  
ATOM    563  N   VAL A  75       3.920 -49.606  47.448  1.00115.27           N  
ATOM    564  CA  VAL A  75       3.335 -50.517  46.501  1.00115.27           C  
ATOM    565  C   VAL A  75       3.929 -50.312  45.135  1.00115.27           C  
ATOM    566  O   VAL A  75       4.488 -49.259  44.835  1.00115.27           O  
ATOM    567  CB  VAL A  75       1.849 -50.361  46.388  1.00115.27           C  
ATOM    568  CG1 VAL A  75       1.230 -50.706  47.754  1.00115.27           C  
ATOM    569  CG2 VAL A  75       1.536 -48.934  45.906  1.00115.27           C  
ATOM    570  N   ALA A  76       3.866 -51.368  44.287  1.00 46.00           N  
ATOM    571  CA  ALA A  76       4.323 -51.279  42.927  1.00 46.00           C  
ATOM    572  C   ALA A  76       3.247 -51.866  42.057  1.00 46.00           C  
ATOM    573  O   ALA A  76       2.698 -52.926  42.358  1.00 46.00           O  
ATOM    574  CB  ALA A  76       5.629 -52.046  42.657  1.00 46.00           C  
ATOM    575  N   TYR A  77       2.927 -51.193  40.930  1.00 73.37           N  
ATOM    576  CA  TYR A  77       1.843 -51.649  40.104  1.00 73.37           C  
ATOM    577  C   TYR A  77       2.373 -51.944  38.733  1.00 73.37           C  
ATOM    578  O   TYR A  77       3.110 -51.146  38.155  1.00 73.37           O  
ATOM    579  CB  TYR A  77       0.728 -50.584  40.003  1.00 73.37           C  
ATOM    580  CG  TYR A  77      -0.450 -51.063  39.216  1.00 73.37           C  
ATOM    581  CD1 TYR A  77      -1.246 -52.080  39.692  1.00 73.37           C  
ATOM    582  CD2 TYR A  77      -0.793 -50.454  38.031  1.00 73.37           C  
ATOM    583  CE1 TYR A  77      -2.343 -52.517  38.984  1.00 73.37           C  
ATOM    584  CE2 TYR A  77      -1.889 -50.884  37.317  1.00 73.37           C  
ATOM    585  CZ  TYR A  77      -2.663 -51.917  37.790  1.00 73.37           C  
ATOM    586  OH  TYR A  77      -3.785 -52.353  37.051  1.00 73.37           O  
ATOM    587  N   VAL A  78       2.037 -53.139  38.199  1.00 56.73           N  
ATOM    588  CA  VAL A  78       2.448 -53.515  36.875  1.00 56.73           C  
ATOM    589  C   VAL A  78       1.200 -53.735  36.070  1.00 56.73           C  
ATOM    590  O   VAL A  78       0.535 -54.766  36.171  1.00 56.73           O  
ATOM    591  CB  VAL A  78       3.243 -54.788  36.851  1.00 56.73           C  
ATOM    592  CG1 VAL A  78       3.549 -55.161  35.392  1.00 56.73           C  
ATOM    593  CG2 VAL A  78       4.498 -54.594  37.721  1.00 56.73           C  
ATOM    594  N   PRO A  79       0.908 -52.769  35.247  1.00134.44           N  
ATOM    595  CA  PRO A  79      -0.280 -52.800  34.426  1.00134.44           C  
ATOM    596  C   PRO A  79      -0.156 -53.726  33.257  1.00134.44           C  
ATOM    597  O   PRO A  79       0.914 -54.292  33.040  1.00134.44           O  
ATOM    598  CB  PRO A  79      -0.525 -51.359  33.982  1.00134.44           C  
ATOM    599  CG  PRO A  79       0.127 -50.516  35.087  1.00134.44           C  
ATOM    600  CD  PRO A  79       1.254 -51.409  35.629  1.00134.44           C  
ATOM    601  N   GLN A  80      -1.259 -53.889  32.499  1.00 45.91           N  
ATOM    602  CA  GLN A  80      -1.318 -54.731  31.338  1.00 45.91           C  
ATOM    603  C   GLN A  80      -0.442 -54.133  30.277  1.00 45.91           C  
ATOM    604  O   GLN A  80      -0.197 -52.927  30.254  1.00 45.91           O  
ATOM    605  CB  GLN A  80      -2.740 -54.848  30.753  1.00 45.91           C  
ATOM    606  CG  GLN A  80      -3.756 -55.430  31.742  1.00 45.91           C  
ATOM    607  CD  GLN A  80      -5.123 -55.512  31.071  1.00 45.91           C  
ATOM    608  NE2 GLN A  80      -6.194 -55.716  31.888  1.00 45.91           N  
ATOM    609  OE1 GLN A  80      -5.233 -55.403  29.851  1.00 45.91           O  
ATOM    610  N   ARG A  81       0.067 -54.997  29.375  1.00 92.08           N  
ATOM    611  CA  ARG A  81       0.967 -54.627  28.314  1.00 92.08           C  
ATOM    612  C   ARG A  81       0.291 -53.736  27.318  1.00 92.08           C  
ATOM    613  O   ARG A  81       0.928 -52.859  26.738  1.00 92.08           O  
ATOM    614  CB  ARG A  81       1.522 -55.840  27.541  1.00 92.08           C  
ATOM    615  CG  ARG A  81       2.426 -56.729  28.395  1.00 92.08           C  
ATOM    616  CD  ARG A  81       3.271 -57.728  27.596  1.00 92.08           C  
ATOM    617  NE  ARG A  81       2.352 -58.655  26.876  1.00 92.08           N  
ATOM    618  CZ  ARG A  81       1.936 -58.364  25.610  1.00 92.08           C  
ATOM    619  NH1 ARG A  81       2.351 -57.213  25.003  1.00 92.08           N1+
ATOM    620  NH2 ARG A  81       1.119 -59.230  24.942  1.00 92.08           N  
ATOM    621  N   SER A  82      -1.016 -53.949  27.081  1.00 75.63           N  
ATOM    622  CA  SER A  82      -1.737 -53.214  26.074  1.00 75.63           C  
ATOM    623  C   SER A  82      -1.755 -51.751  26.400  1.00 75.63           C  
ATOM    624  O   SER A  82      -1.768 -50.903  25.510  1.00 75.63           O  
ATOM    625  CB  SER A  82      -3.197 -53.683  25.931  1.00 75.63           C  
ATOM    626  OG  SER A  82      -3.917 -53.414  27.126  1.00 75.63           O  
ATOM    627  N   ASP A  83      -1.741 -51.426  27.699  1.00 91.59           N  
ATOM    628  CA  ASP A  83      -1.822 -50.087  28.201  1.00 91.59           C  
ATOM    629  C   ASP A  83      -0.643 -49.281  27.730  1.00 91.59           C  
ATOM    630  O   ASP A  83      -0.796 -48.124  27.341  1.00 91.59           O  
ATOM    631  CB  ASP A  83      -1.794 -50.123  29.739  1.00 91.59           C  
ATOM    632  CG  ASP A  83      -2.152 -48.769  30.310  1.00 91.59           C  
ATOM    633  OD1 ASP A  83      -2.273 -47.799  29.516  1.00 91.59           O  
ATOM    634  OD2 ASP A  83      -2.302 -48.687  31.559  1.00 91.59           O1-
ATOM    635  N   ILE A  84       0.568 -49.877  27.730  1.00 59.88           N  
ATOM    636  CA  ILE A  84       1.756 -49.128  27.432  1.00 59.88           C  
ATOM    637  C   ILE A  84       2.028 -49.115  25.962  1.00 59.88           C  
ATOM    638  O   ILE A  84       1.853 -50.112  25.262  1.00 59.88           O  
ATOM    639  CB  ILE A  84       2.959 -49.626  28.177  1.00 59.88           C  
ATOM    640  CG1 ILE A  84       2.688 -49.478  29.684  1.00 59.88           C  
ATOM    641  CG2 ILE A  84       4.201 -48.848  27.708  1.00 59.88           C  
ATOM    642  CD1 ILE A  84       3.703 -50.179  30.580  1.00 59.88           C  
ATOM    643  N   ASP A  85       2.444 -47.932  25.462  1.00 48.43           N  
ATOM    644  CA  ASP A  85       2.715 -47.728  24.070  1.00 48.43           C  
ATOM    645  C   ASP A  85       4.103 -48.207  23.781  1.00 48.43           C  
ATOM    646  O   ASP A  85       5.087 -47.664  24.279  1.00 48.43           O  
ATOM    647  CB  ASP A  85       2.634 -46.250  23.666  1.00 48.43           C  
ATOM    648  CG  ASP A  85       2.574 -46.168  22.149  1.00 48.43           C  
ATOM    649  OD1 ASP A  85       2.757 -47.219  21.481  1.00 48.43           O  
ATOM    650  OD2 ASP A  85       2.336 -45.040  21.642  1.00 48.43           O1-
ATOM    651  N   TRP A  86       4.191 -49.255  22.942  1.00 80.32           N  
ATOM    652  CA  TRP A  86       5.410 -49.908  22.565  1.00 80.32           C  
ATOM    653  C   TRP A  86       6.258 -48.981  21.747  1.00 80.32           C  
ATOM    654  O   TRP A  86       7.483 -48.991  21.858  1.00 80.32           O  
ATOM    655  CB  TRP A  86       5.127 -51.169  21.729  1.00 80.32           C  
ATOM    656  CG  TRP A  86       4.310 -52.201  22.479  1.00 80.32           C  
ATOM    657  CD1 TRP A  86       3.917 -52.193  23.786  1.00 80.32           C  
ATOM    658  CD2 TRP A  86       3.770 -53.396  21.897  1.00 80.32           C  
ATOM    659  CE2 TRP A  86       3.060 -54.061  22.903  1.00 80.32           C  
ATOM    660  CE3 TRP A  86       3.847 -53.901  20.633  1.00 80.32           C  
ATOM    661  NE1 TRP A  86       3.165 -53.312  24.057  1.00 80.32           N  
ATOM    662  CZ2 TRP A  86       2.428 -55.246  22.654  1.00 80.32           C  
ATOM    663  CZ3 TRP A  86       3.205 -55.094  20.383  1.00 80.32           C  
ATOM    664  CH2 TRP A  86       2.508 -55.752  21.376  1.00 80.32           C  
ATOM    665  N   ASP A  87       5.621 -48.159  20.893  1.00126.22           N  
ATOM    666  CA  ASP A  87       6.302 -47.304  19.959  1.00126.22           C  
ATOM    667  C   ASP A  87       7.090 -46.212  20.628  1.00126.22           C  
ATOM    668  O   ASP A  87       8.029 -45.688  20.036  1.00126.22           O  
ATOM    669  CB  ASP A  87       5.373 -46.685  18.886  1.00126.22           C  
ATOM    670  CG  ASP A  87       4.336 -45.728  19.469  1.00126.22           C  
ATOM    671  OD1 ASP A  87       4.603 -45.077  20.512  1.00126.22           O  
ATOM    672  OD2 ASP A  87       3.240 -45.633  18.854  1.00126.22           O1-
ATOM    673  N   PHE A  88       6.719 -45.816  21.861  1.00128.88           N  
ATOM    674  CA  PHE A  88       7.351 -44.703  22.519  1.00128.88           C  
ATOM    675  C   PHE A  88       8.829 -44.952  22.621  1.00128.88           C  
ATOM    676  O   PHE A  88       9.271 -45.990  23.104  1.00128.88           O  
ATOM    677  CB  PHE A  88       6.775 -44.483  23.935  1.00128.88           C  
ATOM    678  CG  PHE A  88       7.294 -43.215  24.525  1.00128.88           C  
ATOM    679  CD1 PHE A  88       8.483 -43.196  25.216  1.00128.88           C  
ATOM    680  CD2 PHE A  88       6.582 -42.044  24.395  1.00128.88           C  
ATOM    681  CE1 PHE A  88       8.955 -42.026  25.764  1.00128.88           C  
ATOM    682  CE2 PHE A  88       7.050 -40.870  24.940  1.00128.88           C  
ATOM    683  CZ  PHE A  88       8.240 -40.861  25.628  1.00128.88           C  
ATOM    684  N   PRO A  89       9.607 -44.014  22.136  1.00 93.35           N  
ATOM    685  CA  PRO A  89      11.043 -44.108  22.165  1.00 93.35           C  
ATOM    686  C   PRO A  89      11.553 -44.231  23.568  1.00 93.35           C  
ATOM    687  O   PRO A  89      11.571 -43.230  24.285  1.00 93.35           O  
ATOM    688  CB  PRO A  89      11.544 -42.824  21.512  1.00 93.35           C  
ATOM    689  CG  PRO A  89      10.426 -41.813  21.834  1.00 93.35           C  
ATOM    690  CD  PRO A  89       9.144 -42.666  21.858  1.00 93.35           C  
ATOM    691  N   ILE A  90      11.998 -45.436  23.976  1.00108.66           N  
ATOM    692  CA  ILE A  90      12.592 -45.618  25.269  1.00108.66           C  
ATOM    693  C   ILE A  90      13.331 -46.922  25.232  1.00108.66           C  
ATOM    694  O   ILE A  90      12.882 -47.869  24.590  1.00108.66           O  
ATOM    695  CB  ILE A  90      11.586 -45.667  26.387  1.00108.66           C  
ATOM    696  CG1 ILE A  90      12.287 -45.669  27.759  1.00108.66           C  
ATOM    697  CG2 ILE A  90      10.656 -46.864  26.142  1.00108.66           C  
ATOM    698  CD1 ILE A  90      12.965 -44.347  28.111  1.00108.66           C  
ATOM    699  N   THR A  91      14.486 -47.016  25.920  1.00103.08           N  
ATOM    700  CA  THR A  91      15.243 -48.239  25.907  1.00103.08           C  
ATOM    701  C   THR A  91      14.791 -49.088  27.054  1.00103.08           C  
ATOM    702  O   THR A  91      14.035 -48.634  27.908  1.00103.08           O  
ATOM    703  CB  THR A  91      16.718 -48.034  26.065  1.00103.08           C  
ATOM    704  CG2 THR A  91      16.995 -47.537  27.494  1.00103.08           C  
ATOM    705  OG1 THR A  91      17.406 -49.255  25.831  1.00103.08           O  
ATOM    706  N   VAL A  92      15.237 -50.361  27.088  1.00 43.08           N  
ATOM    707  CA  VAL A  92      14.839 -51.277  28.120  1.00 43.08           C  
ATOM    708  C   VAL A  92      15.334 -50.819  29.459  1.00 43.08           C  
ATOM    709  O   VAL A  92      14.584 -50.810  30.435  1.00 43.08           O  
ATOM    710  CB  VAL A  92      15.347 -52.670  27.887  1.00 43.08           C  
ATOM    711  CG1 VAL A  92      14.972 -53.542  29.098  1.00 43.08           C  
ATOM    712  CG2 VAL A  92      14.754 -53.179  26.562  1.00 43.08           C  
ATOM    713  N   LEU A  93      16.613 -50.419  29.541  1.00 93.76           N  
ATOM    714  CA  LEU A  93      17.208 -50.003  30.778  1.00 93.76           C  
ATOM    715  C   LEU A  93      16.530 -48.744  31.230  1.00 93.76           C  
ATOM    716  O   LEU A  93      16.309 -48.546  32.426  1.00 93.76           O  
ATOM    717  CB  LEU A  93      18.724 -49.786  30.617  1.00 93.76           C  
ATOM    718  CG  LEU A  93      19.529 -49.580  31.915  1.00 93.76           C  
ATOM    719  CD1 LEU A  93      21.029 -49.481  31.596  1.00 93.76           C  
ATOM    720  CD2 LEU A  93      19.031 -48.378  32.732  1.00 93.76           C  
ATOM    721  N   ASP A  94      16.196 -47.846  30.281  1.00 41.82           N  
ATOM    722  CA  ASP A  94      15.545 -46.609  30.611  1.00 41.82           C  
ATOM    723  C   ASP A  94      14.176 -46.892  31.152  1.00 41.82           C  
ATOM    724  O   ASP A  94      13.705 -46.195  32.048  1.00 41.82           O  
ATOM    725  CB  ASP A  94      15.380 -45.657  29.414  1.00 41.82           C  
ATOM    726  CG  ASP A  94      16.740 -45.061  29.085  1.00 41.82           C  
ATOM    727  OD1 ASP A  94      17.742 -45.456  29.737  1.00 41.82           O  
ATOM    728  OD2 ASP A  94      16.791 -44.188  28.176  1.00 41.82           O1-
ATOM    729  N   VAL A  95      13.481 -47.902  30.593  1.00 43.66           N  
ATOM    730  CA  VAL A  95      12.154 -48.243  31.031  1.00 43.66           C  
ATOM    731  C   VAL A  95      12.185 -48.769  32.441  1.00 43.66           C  
ATOM    732  O   VAL A  95      11.309 -48.454  33.247  1.00 43.66           O  
ATOM    733  CB  VAL A  95      11.512 -49.291  30.172  1.00 43.66           C  
ATOM    734  CG1 VAL A  95      10.146 -49.664  30.775  1.00 43.66           C  
ATOM    735  CG2 VAL A  95      11.426 -48.734  28.746  1.00 43.66           C  
ATOM    736  N   VAL A  96      13.186 -49.611  32.768  1.00 46.33           N  
ATOM    737  CA  VAL A  96      13.311 -50.194  34.080  1.00 46.33           C  
ATOM    738  C   VAL A  96      13.610 -49.122  35.092  1.00 46.33           C  
ATOM    739  O   VAL A  96      13.170 -49.191  36.237  1.00 46.33           O  
ATOM    740  CB  VAL A  96      14.403 -51.220  34.169  1.00 46.33           C  
ATOM    741  CG1 VAL A  96      14.493 -51.721  35.622  1.00 46.33           C  
ATOM    742  CG2 VAL A  96      14.107 -52.334  33.151  1.00 46.33           C  
ATOM    743  N   LEU A  97      14.357 -48.092  34.663  1.00150.06           N  
ATOM    744  CA  LEU A  97      14.857 -46.989  35.447  1.00150.06           C  
ATOM    745  C   LEU A  97      13.719 -46.192  36.022  1.00150.06           C  
ATOM    746  O   LEU A  97      13.882 -45.506  37.030  1.00150.06           O  
ATOM    747  CB  LEU A  97      15.699 -46.035  34.578  1.00150.06           C  
ATOM    748  CG  LEU A  97      16.346 -44.865  35.338  1.00150.06           C  
ATOM    749  CD1 LEU A  97      17.432 -45.366  36.304  1.00150.06           C  
ATOM    750  CD2 LEU A  97      16.860 -43.787  34.367  1.00150.06           C  
ATOM    751  N   ILE A  98      12.539 -46.247  35.380  1.00 53.50           N  
ATOM    752  CA  ILE A  98      11.376 -45.473  35.732  1.00 53.50           C  
ATOM    753  C   ILE A  98      10.966 -45.736  37.152  1.00 53.50           C  
ATOM    754  O   ILE A  98      10.501 -44.830  37.842  1.00 53.50           O  
ATOM    755  CB  ILE A  98      10.190 -45.823  34.883  1.00 53.50           C  
ATOM    756  CG1 ILE A  98      10.476 -45.530  33.400  1.00 53.50           C  
ATOM    757  CG2 ILE A  98       8.975 -45.076  35.458  1.00 53.50           C  
ATOM    758  CD1 ILE A  98       9.444 -46.122  32.438  1.00 53.50           C  
ATOM    759  N   GLY A  99      11.106 -46.986  37.627  1.00 41.14           N  
ATOM    760  CA  GLY A  99      10.664 -47.369  38.940  1.00 41.14           C  
ATOM    761  C   GLY A  99      11.354 -46.562  40.005  1.00 41.14           C  
ATOM    762  O   GLY A  99      10.784 -46.334  41.070  1.00 41.14           O  
ATOM    763  N   THR A 100      12.621 -46.178  39.763  1.00 59.89           N  
ATOM    764  CA  THR A 100      13.484 -45.444  40.656  1.00 59.89           C  
ATOM    765  C   THR A 100      13.054 -44.014  40.842  1.00 59.89           C  
ATOM    766  O   THR A 100      13.366 -43.406  41.865  1.00 59.89           O  
ATOM    767  CB  THR A 100      14.902 -45.389  40.169  1.00 59.89           C  
ATOM    768  CG2 THR A 100      15.748 -44.624  41.202  1.00 59.89           C  
ATOM    769  OG1 THR A 100      15.415 -46.702  39.995  1.00 59.89           O  
ATOM    770  N   TYR A 101      12.326 -43.437  39.869  1.00117.44           N  
ATOM    771  CA  TYR A 101      12.031 -42.025  39.835  1.00117.44           C  
ATOM    772  C   TYR A 101      11.413 -41.533  41.110  1.00117.44           C  
ATOM    773  O   TYR A 101      11.775 -40.451  41.563  1.00117.44           O  
ATOM    774  CB  TYR A 101      11.058 -41.643  38.704  1.00117.44           C  
ATOM    775  CG  TYR A 101      11.793 -41.618  37.409  1.00117.44           C  
ATOM    776  CD1 TYR A 101      12.267 -42.774  36.831  1.00117.44           C  
ATOM    777  CD2 TYR A 101      11.988 -40.421  36.760  1.00117.44           C  
ATOM    778  CE1 TYR A 101      12.938 -42.729  35.630  1.00117.44           C  
ATOM    779  CE2 TYR A 101      12.655 -40.372  35.560  1.00117.44           C  
ATOM    780  CZ  TYR A 101      13.136 -41.527  34.992  1.00117.44           C  
ATOM    781  OH  TYR A 101      13.820 -41.478  33.760  1.00117.44           O  
ATOM    782  N   PRO A 102      10.505 -42.229  41.721  1.00 63.16           N  
ATOM    783  CA  PRO A 102       9.911 -41.704  42.920  1.00 63.16           C  
ATOM    784  C   PRO A 102      10.926 -41.505  44.001  1.00 63.16           C  
ATOM    785  O   PRO A 102      10.717 -40.644  44.856  1.00 63.16           O  
ATOM    786  CB  PRO A 102       8.785 -42.672  43.268  1.00 63.16           C  
ATOM    787  CG  PRO A 102       8.351 -43.221  41.892  1.00 63.16           C  
ATOM    788  CD  PRO A 102       9.619 -43.143  41.020  1.00 63.16           C  
ATOM    789  N   SER A 103      12.011 -42.299  44.003  1.00 77.74           N  
ATOM    790  CA  SER A 103      13.046 -42.184  44.991  1.00 77.74           C  
ATOM    791  C   SER A 103      13.757 -40.881  44.793  1.00 77.74           C  
ATOM    792  O   SER A 103      14.099 -40.199  45.757  1.00 77.74           O  
ATOM    793  CB  SER A 103      14.112 -43.284  44.847  1.00 77.74           C  
ATOM    794  OG  SER A 103      13.511 -44.564  44.978  1.00 77.74           O  
ATOM    795  N   LEU A 104      13.987 -40.499  43.523  1.00 40.21           N  
ATOM    796  CA  LEU A 104      14.731 -39.311  43.202  1.00 40.21           C  
ATOM    797  C   LEU A 104      13.926 -38.100  43.552  1.00 40.21           C  
ATOM    798  O   LEU A 104      12.722 -38.049  43.315  1.00 40.21           O  
ATOM    799  CB  LEU A 104      15.047 -39.182  41.701  1.00 40.21           C  
ATOM    800  CG  LEU A 104      15.966 -40.282  41.140  1.00 40.21           C  
ATOM    801  CD1 LEU A 104      16.229 -40.071  39.640  1.00 40.21           C  
ATOM    802  CD2 LEU A 104      17.268 -40.402  41.952  1.00 40.21           C  
ATOM    803  N   GLY A 105      14.593 -37.078  44.126  1.00 14.29           N  
ATOM    804  CA  GLY A 105      13.925 -35.857  44.463  1.00 14.29           C  
ATOM    805  C   GLY A 105      14.084 -34.933  43.299  1.00 14.29           C  
ATOM    806  O   GLY A 105      14.574 -35.320  42.239  1.00 14.29           O  
ATOM    807  N   MET A 106      13.673 -33.667  43.481  1.00107.77           N  
ATOM    808  CA  MET A 106      13.792 -32.714  42.421  1.00107.77           C  
ATOM    809  C   MET A 106      15.208 -32.247  42.381  1.00107.77           C  
ATOM    810  O   MET A 106      15.935 -32.331  43.373  1.00107.77           O  
ATOM    811  CB  MET A 106      12.916 -31.463  42.596  1.00107.77           C  
ATOM    812  CG  MET A 106      13.418 -30.515  43.688  1.00107.77           C  
ATOM    813  SD  MET A 106      12.503 -28.950  43.788  1.00107.77           S  
ATOM    814  CE  MET A 106      13.578 -28.197  45.043  1.00107.77           C  
ATOM    815  N   MET A 107      15.623 -31.727  41.210  1.00 76.31           N  
ATOM    816  CA  MET A 107      16.946 -31.218  41.008  1.00 76.31           C  
ATOM    817  C   MET A 107      17.956 -32.285  41.294  1.00 76.31           C  
ATOM    818  O   MET A 107      19.057 -31.985  41.752  1.00 76.31           O  
ATOM    819  CB  MET A 107      17.269 -30.014  41.914  1.00 76.31           C  
ATOM    820  CG  MET A 107      16.389 -28.792  41.644  1.00 76.31           C  
ATOM    821  SD  MET A 107      16.609 -28.052  39.998  1.00 76.31           S  
ATOM    822  CE  MET A 107      18.225 -27.309  40.361  1.00 76.31           C  
ATOM    823  N   LYS A 108      17.617 -33.563  41.033  1.00 75.22           N  
ATOM    824  CA  LYS A 108      18.602 -34.588  41.238  1.00 75.22           C  
ATOM    825  C   LYS A 108      18.502 -35.563  40.101  1.00 75.22           C  
ATOM    826  O   LYS A 108      17.465 -35.654  39.445  1.00 75.22           O  
ATOM    827  CB  LYS A 108      18.441 -35.375  42.553  1.00 75.22           C  
ATOM    828  CG  LYS A 108      19.590 -36.361  42.794  1.00 75.22           C  
ATOM    829  CD  LYS A 108      19.667 -36.886  44.229  1.00 75.22           C  
ATOM    830  CE  LYS A 108      20.939 -37.688  44.515  1.00 75.22           C  
ATOM    831  NZ  LYS A 108      21.068 -37.927  45.970  1.00 75.22           N1+
ATOM    832  N   ARG A 109      19.597 -36.311  39.832  1.00117.16           N  
ATOM    833  CA  ARG A 109      19.618 -37.245  38.735  1.00117.16           C  
ATOM    834  C   ARG A 109      20.157 -38.558  39.223  1.00117.16           C  
ATOM    835  O   ARG A 109      20.696 -38.661  40.322  1.00117.16           O  
ATOM    836  CB  ARG A 109      20.485 -36.773  37.549  1.00117.16           C  
ATOM    837  CG  ARG A 109      19.871 -35.578  36.815  1.00117.16           C  
ATOM    838  CD  ARG A 109      18.804 -35.989  35.793  1.00117.16           C  
ATOM    839  NE  ARG A 109      18.011 -34.775  35.438  1.00117.16           N  
ATOM    840  CZ  ARG A 109      18.236 -34.063  34.296  1.00117.16           C  
ATOM    841  NH1 ARG A 109      19.173 -34.465  33.388  1.00117.16           N1+
ATOM    842  NH2 ARG A 109      17.501 -32.938  34.059  1.00117.16           N  
ATOM    843  N   PRO A 110      19.972 -39.587  38.427  1.00 83.13           N  
ATOM    844  CA  PRO A 110      20.433 -40.903  38.769  1.00 83.13           C  
ATOM    845  C   PRO A 110      21.920 -41.007  38.745  1.00 83.13           C  
ATOM    846  O   PRO A 110      22.541 -40.657  37.743  1.00 83.13           O  
ATOM    847  CB  PRO A 110      19.715 -41.872  37.827  1.00 83.13           C  
ATOM    848  CG  PRO A 110      19.096 -40.969  36.742  1.00 83.13           C  
ATOM    849  CD  PRO A 110      18.895 -39.623  37.456  1.00 83.13           C  
ATOM    850  N   LYS A 111      22.498 -41.552  39.825  1.00 97.73           N  
ATOM    851  CA  LYS A 111      23.916 -41.687  39.947  1.00 97.73           C  
ATOM    852  C   LYS A 111      24.245 -43.093  39.567  1.00 97.73           C  
ATOM    853  O   LYS A 111      23.397 -43.826  39.063  1.00 97.73           O  
ATOM    854  CB  LYS A 111      24.398 -41.414  41.384  1.00 97.73           C  
ATOM    855  CG  LYS A 111      25.904 -41.189  41.517  1.00 97.73           C  
ATOM    856  CD  LYS A 111      26.276 -40.460  42.811  1.00 97.73           C  
ATOM    857  CE  LYS A 111      27.777 -40.267  43.028  1.00 97.73           C  
ATOM    858  NZ  LYS A 111      28.349 -41.474  43.663  1.00 97.73           N1+
ATOM    859  N   LYS A 112      25.512 -43.488  39.777  1.00150.80           N  
ATOM    860  CA  LYS A 112      25.989 -44.797  39.433  1.00150.80           C  
ATOM    861  C   LYS A 112      25.208 -45.805  40.215  1.00150.80           C  
ATOM    862  O   LYS A 112      24.900 -46.887  39.715  1.00150.80           O  
ATOM    863  CB  LYS A 112      27.485 -44.960  39.787  1.00150.80           C  
ATOM    864  CG  LYS A 112      28.140 -46.300  39.425  1.00150.80           C  
ATOM    865  CD  LYS A 112      27.604 -47.509  40.197  1.00150.80           C  
ATOM    866  CE  LYS A 112      27.629 -47.331  41.716  1.00150.80           C  
ATOM    867  NZ  LYS A 112      26.854 -48.412  42.370  1.00150.80           N1+
ATOM    868  N   GLY A 113      24.852 -45.466  41.467  1.00 21.60           N  
ATOM    869  CA  GLY A 113      24.220 -46.421  42.327  1.00 21.60           C  
ATOM    870  C   GLY A 113      22.929 -46.896  41.733  1.00 21.60           C  
ATOM    871  O   GLY A 113      22.628 -48.087  41.791  1.00 21.60           O  
ATOM    872  N   GLU A 114      22.128 -45.979  41.161  1.00 70.46           N  
ATOM    873  CA  GLU A 114      20.829 -46.317  40.639  1.00 70.46           C  
ATOM    874  C   GLU A 114      20.925 -47.220  39.444  1.00 70.46           C  
ATOM    875  O   GLU A 114      20.159 -48.173  39.310  1.00 70.46           O  
ATOM    876  CB  GLU A 114      20.028 -45.072  40.212  1.00 70.46           C  
ATOM    877  CG  GLU A 114      19.686 -44.154  41.384  1.00 70.46           C  
ATOM    878  CD  GLU A 114      18.773 -44.930  42.322  1.00 70.46           C  
ATOM    879  OE1 GLU A 114      18.372 -46.064  41.948  1.00 70.46           O  
ATOM    880  OE2 GLU A 114      18.468 -44.402  43.425  1.00 70.46           O1-
ATOM    881  N   ARG A 115      21.885 -46.943  38.544  1.00100.22           N  
ATOM    882  CA  ARG A 115      22.047 -47.663  37.311  1.00100.22           C  
ATOM    883  C   ARG A 115      22.394 -49.090  37.610  1.00100.22           C  
ATOM    884  O   ARG A 115      22.030 -49.997  36.864  1.00100.22           O  
ATOM    885  CB  ARG A 115      23.186 -47.080  36.459  1.00100.22           C  
ATOM    886  CG  ARG A 115      23.121 -47.447  34.976  1.00100.22           C  
ATOM    887  CD  ARG A 115      22.057 -46.657  34.212  1.00100.22           C  
ATOM    888  NE  ARG A 115      22.096 -47.106  32.793  1.00100.22           N  
ATOM    889  CZ  ARG A 115      22.952 -46.537  31.893  1.00100.22           C  
ATOM    890  NH1 ARG A 115      23.810 -45.550  32.281  1.00100.22           N1+
ATOM    891  NH2 ARG A 115      22.937 -46.960  30.595  1.00100.22           N  
ATOM    892  N   ASP A 116      23.140 -49.326  38.701  1.00 62.70           N  
ATOM    893  CA  ASP A 116      23.556 -50.657  39.035  1.00 62.70           C  
ATOM    894  C   ASP A 116      22.345 -51.494  39.308  1.00 62.70           C  
ATOM    895  O   ASP A 116      22.292 -52.660  38.921  1.00 62.70           O  
ATOM    896  CB  ASP A 116      24.443 -50.716  40.290  1.00 62.70           C  
ATOM    897  CG  ASP A 116      25.043 -52.114  40.383  1.00 62.70           C  
ATOM    898  OD1 ASP A 116      24.780 -52.930  39.460  1.00 62.70           O  
ATOM    899  OD2 ASP A 116      25.773 -52.385  41.375  1.00 62.70           O1-
ATOM    900  N   TRP A 117      21.334 -50.917  39.984  1.00 62.59           N  
ATOM    901  CA  TRP A 117      20.157 -51.659  40.338  1.00 62.59           C  
ATOM    902  C   TRP A 117      19.427 -52.085  39.098  1.00 62.59           C  
ATOM    903  O   TRP A 117      18.908 -53.200  39.031  1.00 62.59           O  
ATOM    904  CB  TRP A 117      19.194 -50.864  41.233  1.00 62.59           C  
ATOM    905  CG  TRP A 117      19.763 -50.594  42.603  1.00 62.59           C  
ATOM    906  CD1 TRP A 117      21.018 -50.831  43.090  1.00 62.59           C  
ATOM    907  CD2 TRP A 117      19.014 -50.010  43.678  1.00 62.59           C  
ATOM    908  CE2 TRP A 117      19.873 -49.919  44.778  1.00 62.59           C  
ATOM    909  CE3 TRP A 117      17.720 -49.586  43.742  1.00 62.59           C  
ATOM    910  NE1 TRP A 117      21.098 -50.427  44.397  1.00 62.59           N  
ATOM    911  CZ2 TRP A 117      19.440 -49.399  45.960  1.00 62.59           C  
ATOM    912  CZ3 TRP A 117      17.288 -49.060  44.939  1.00 62.59           C  
ATOM    913  CH2 TRP A 117      18.134 -48.969  46.026  1.00 62.59           C  
ATOM    914  N   ALA A 118      19.362 -51.205  38.081  1.00 34.19           N  
ATOM    915  CA  ALA A 118      18.632 -51.506  36.882  1.00 34.19           C  
ATOM    916  C   ALA A 118      19.227 -52.701  36.191  1.00 34.19           C  
ATOM    917  O   ALA A 118      18.500 -53.585  35.743  1.00 34.19           O  
ATOM    918  CB  ALA A 118      18.633 -50.341  35.875  1.00 34.19           C  
ATOM    919  N   PHE A 119      20.567 -52.765  36.099  1.00 93.72           N  
ATOM    920  CA  PHE A 119      21.263 -53.831  35.430  1.00 93.72           C  
ATOM    921  C   PHE A 119      21.029 -55.125  36.146  1.00 93.72           C  
ATOM    922  O   PHE A 119      20.853 -56.165  35.514  1.00 93.72           O  
ATOM    923  CB  PHE A 119      22.783 -53.582  35.360  1.00 93.72           C  
ATOM    924  CG  PHE A 119      23.461 -54.751  34.724  1.00 93.72           C  
ATOM    925  CD1 PHE A 119      23.409 -54.963  33.367  1.00 93.72           C  
ATOM    926  CD2 PHE A 119      24.187 -55.630  35.502  1.00 93.72           C  
ATOM    927  CE1 PHE A 119      24.045 -56.041  32.795  1.00 93.72           C  
ATOM    928  CE2 PHE A 119      24.824 -56.708  34.936  1.00 93.72           C  
ATOM    929  CZ  PHE A 119      24.759 -56.916  33.582  1.00 93.72           C  
ATOM    930  N   GLU A 120      21.049 -55.103  37.492  1.00 39.93           N  
ATOM    931  CA  GLU A 120      20.851 -56.301  38.256  1.00 39.93           C  
ATOM    932  C   GLU A 120      19.456 -56.812  38.064  1.00 39.93           C  
ATOM    933  O   GLU A 120      19.237 -58.019  38.000  1.00 39.93           O  
ATOM    934  CB  GLU A 120      21.075 -56.130  39.765  1.00 39.93           C  
ATOM    935  CG  GLU A 120      22.549 -56.029  40.145  1.00 39.93           C  
ATOM    936  CD  GLU A 120      22.641 -56.251  41.644  1.00 39.93           C  
ATOM    937  OE1 GLU A 120      21.969 -57.195  42.138  1.00 39.93           O  
ATOM    938  OE2 GLU A 120      23.382 -55.484  42.316  1.00 39.93           O1-
ATOM    939  N   CYS A 121      18.471 -55.902  37.973  1.00 32.86           N  
ATOM    940  CA  CYS A 121      17.100 -56.300  37.830  1.00 32.86           C  
ATOM    941  C   CYS A 121      16.955 -57.049  36.540  1.00 32.86           C  
ATOM    942  O   CYS A 121      16.201 -58.018  36.461  1.00 32.86           O  
ATOM    943  CB  CYS A 121      16.129 -55.110  37.786  1.00 32.86           C  
ATOM    944  SG  CYS A 121      16.058 -54.213  39.366  1.00 32.86           S  
ATOM    945  N   LEU A 122      17.654 -56.590  35.484  1.00 52.27           N  
ATOM    946  CA  LEU A 122      17.622 -57.217  34.195  1.00 52.27           C  
ATOM    947  C   LEU A 122      18.284 -58.563  34.267  1.00 52.27           C  
ATOM    948  O   LEU A 122      17.877 -59.497  33.578  1.00 52.27           O  
ATOM    949  CB  LEU A 122      18.305 -56.374  33.104  1.00 52.27           C  
ATOM    950  CG  LEU A 122      17.547 -55.061  32.829  1.00 52.27           C  
ATOM    951  CD1 LEU A 122      18.219 -54.239  31.719  1.00 52.27           C  
ATOM    952  CD2 LEU A 122      16.054 -55.318  32.559  1.00 52.27           C  
ATOM    953  N   LYS A 123      19.340 -58.690  35.091  1.00108.27           N  
ATOM    954  CA  LYS A 123      20.065 -59.925  35.217  1.00108.27           C  
ATOM    955  C   LYS A 123      19.152 -60.983  35.758  1.00108.27           C  
ATOM    956  O   LYS A 123      19.214 -62.135  35.331  1.00108.27           O  
ATOM    957  CB  LYS A 123      21.246 -59.828  36.194  1.00108.27           C  
ATOM    958  CG  LYS A 123      22.077 -61.110  36.266  1.00108.27           C  
ATOM    959  CD  LYS A 123      23.387 -60.952  37.038  1.00108.27           C  
ATOM    960  CE  LYS A 123      23.328 -61.515  38.458  1.00108.27           C  
ATOM    961  NZ  LYS A 123      23.408 -62.993  38.412  1.00108.27           N1+
ATOM    962  N   LYS A 124      18.296 -60.631  36.737  1.00 87.24           N  
ATOM    963  CA  LYS A 124      17.421 -61.615  37.317  1.00 87.24           C  
ATOM    964  C   LYS A 124      16.458 -62.124  36.286  1.00 87.24           C  
ATOM    965  O   LYS A 124      16.249 -63.330  36.166  1.00 87.24           O  
ATOM    966  CB  LYS A 124      16.557 -61.090  38.475  1.00 87.24           C  
ATOM    967  CG  LYS A 124      17.293 -60.933  39.805  1.00 87.24           C  
ATOM    968  CD  LYS A 124      16.455 -60.215  40.864  1.00 87.24           C  
ATOM    969  CE  LYS A 124      16.837 -58.751  41.069  1.00 87.24           C  
ATOM    970  NZ  LYS A 124      18.088 -58.666  41.856  1.00 87.24           N1+
ATOM    971  N   VAL A 125      15.839 -61.201  35.527  1.00 76.44           N  
ATOM    972  CA  VAL A 125      14.857 -61.500  34.520  1.00 76.44           C  
ATOM    973  C   VAL A 125      15.487 -62.152  33.312  1.00 76.44           C  
ATOM    974  O   VAL A 125      14.776 -62.783  32.533  1.00 76.44           O  
ATOM    975  CB  VAL A 125      14.081 -60.296  34.067  1.00 76.44           C  
ATOM    976  CG1 VAL A 125      13.361 -59.703  35.290  1.00 76.44           C  
ATOM    977  CG2 VAL A 125      15.029 -59.314  33.367  1.00 76.44           C  
ATOM    978  N   GLY A 126      16.806 -61.960  33.075  1.00 55.53           N  
ATOM    979  CA  GLY A 126      17.486 -62.608  31.969  1.00 55.53           C  
ATOM    980  C   GLY A 126      17.516 -61.729  30.745  1.00 55.53           C  
ATOM    981  O   GLY A 126      17.535 -62.215  29.616  1.00 55.53           O  
ATOM    982  N   MET A 127      17.369 -60.418  30.979  1.00244.11           N  
ATOM    983  CA  MET A 127      17.372 -59.246  30.144  1.00244.11           C  
ATOM    984  C   MET A 127      18.696 -58.573  29.893  1.00244.11           C  
ATOM    985  O   MET A 127      18.683 -57.484  29.329  1.00244.11           O  
ATOM    986  CB  MET A 127      16.419 -58.163  30.675  1.00244.11           C  
ATOM    987  CG  MET A 127      15.974 -57.146  29.623  1.00244.11           C  
ATOM    988  SD  MET A 127      14.661 -57.730  28.504  1.00244.11           S  
ATOM    989  CE  MET A 127      15.591 -59.117  27.797  1.00244.11           C  
ATOM    990  N   GLU A 128      19.830 -59.052  30.434  1.00109.98           N  
ATOM    991  CA  GLU A 128      21.067 -58.300  30.435  1.00109.98           C  
ATOM    992  C   GLU A 128      21.506 -57.816  29.073  1.00109.98           C  
ATOM    993  O   GLU A 128      21.974 -56.685  28.958  1.00109.98           O  
ATOM    994  CB  GLU A 128      22.237 -59.120  31.005  1.00109.98           C  
ATOM    995  CG  GLU A 128      23.569 -58.366  31.036  1.00109.98           C  
ATOM    996  CD  GLU A 128      24.642 -59.354  31.471  1.00109.98           C  
ATOM    997  OE1 GLU A 128      24.336 -60.576  31.524  1.00109.98           O  
ATOM    998  OE2 GLU A 128      25.783 -58.901  31.755  1.00109.98           O1-
ATOM    999  N   GLU A 129      21.411 -58.636  28.012  1.00104.91           N  
ATOM   1000  CA  GLU A 129      21.885 -58.219  26.713  1.00104.91           C  
ATOM   1001  C   GLU A 129      21.053 -57.114  26.122  1.00104.91           C  
ATOM   1002  O   GLU A 129      21.563 -56.283  25.375  1.00104.91           O  
ATOM   1003  CB  GLU A 129      21.894 -59.332  25.660  1.00104.91           C  
ATOM   1004  CG  GLU A 129      22.396 -58.811  24.313  1.00104.91           C  
ATOM   1005  CD  GLU A 129      22.223 -59.896  23.262  1.00104.91           C  
ATOM   1006  OE1 GLU A 129      21.648 -60.965  23.594  1.00104.91           O  
ATOM   1007  OE2 GLU A 129      22.668 -59.662  22.106  1.00104.91           O1-
ATOM   1008  N   PHE A 130      19.748 -57.114  26.440  1.00114.07           N  
ATOM   1009  CA  PHE A 130      18.666 -56.314  25.934  1.00114.07           C  
ATOM   1010  C   PHE A 130      18.678 -54.869  26.364  1.00114.07           C  
ATOM   1011  O   PHE A 130      17.874 -54.079  25.874  1.00114.07           O  
ATOM   1012  CB  PHE A 130      17.300 -56.934  26.257  1.00114.07           C  
ATOM   1013  CG  PHE A 130      17.269 -58.199  25.470  1.00114.07           C  
ATOM   1014  CD1 PHE A 130      17.880 -59.334  25.951  1.00114.07           C  
ATOM   1015  CD2 PHE A 130      16.641 -58.250  24.247  1.00114.07           C  
ATOM   1016  CE1 PHE A 130      17.863 -60.503  25.228  1.00114.07           C  
ATOM   1017  CE2 PHE A 130      16.619 -59.418  23.521  1.00114.07           C  
ATOM   1018  CZ  PHE A 130      17.229 -60.548  24.010  1.00114.07           C  
ATOM   1019  N   LYS A 131      19.519 -54.482  27.335  1.00 98.34           N  
ATOM   1020  CA  LYS A 131      19.471 -53.162  27.911  1.00 98.34           C  
ATOM   1021  C   LYS A 131      19.530 -52.081  26.863  1.00 98.34           C  
ATOM   1022  O   LYS A 131      18.836 -51.073  26.981  1.00 98.34           O  
ATOM   1023  CB  LYS A 131      20.645 -52.907  28.868  1.00 98.34           C  
ATOM   1024  CG  LYS A 131      20.648 -53.809  30.102  1.00 98.34           C  
ATOM   1025  CD  LYS A 131      21.987 -53.803  30.839  1.00 98.34           C  
ATOM   1026  CE  LYS A 131      22.510 -52.398  31.141  1.00 98.34           C  
ATOM   1027  NZ  LYS A 131      23.802 -52.483  31.858  1.00 98.34           N1+
ATOM   1028  N   HIS A 132      20.369 -52.262  25.829  1.00132.14           N  
ATOM   1029  CA  HIS A 132      20.649 -51.339  24.757  1.00132.14           C  
ATOM   1030  C   HIS A 132      19.545 -51.203  23.744  1.00132.14           C  
ATOM   1031  O   HIS A 132      19.679 -50.376  22.845  1.00132.14           O  
ATOM   1032  CB  HIS A 132      21.908 -51.701  23.956  1.00132.14           C  
ATOM   1033  CG  HIS A 132      23.179 -51.474  24.717  1.00132.14           C  
ATOM   1034  CD2 HIS A 132      23.947 -50.355  24.810  1.00132.14           C  
ATOM   1035  ND1 HIS A 132      23.811 -52.431  25.475  1.00132.14           N  
ATOM   1036  CE1 HIS A 132      24.926 -51.850  25.986  1.00132.14           C  
ATOM   1037  NE2 HIS A 132      25.050 -50.589  25.612  1.00132.14           N  
ATOM   1038  N   ARG A 133      18.491 -52.047  23.784  1.00204.54           N  
ATOM   1039  CA  ARG A 133      17.537 -52.087  22.704  1.00204.54           C  
ATOM   1040  C   ARG A 133      16.213 -51.464  23.024  1.00204.54           C  
ATOM   1041  O   ARG A 133      15.894 -51.133  24.165  1.00204.54           O  
ATOM   1042  CB  ARG A 133      17.279 -53.527  22.248  1.00204.54           C  
ATOM   1043  CG  ARG A 133      18.518 -54.131  21.597  1.00204.54           C  
ATOM   1044  CD  ARG A 133      18.767 -55.586  21.992  1.00204.54           C  
ATOM   1045  NE  ARG A 133      18.097 -56.480  21.013  1.00204.54           N  
ATOM   1046  CZ  ARG A 133      18.366 -57.819  21.053  1.00204.54           C  
ATOM   1047  NH1 ARG A 133      19.264 -58.305  21.958  1.00204.54           N1+
ATOM   1048  NH2 ARG A 133      17.735 -58.670  20.193  1.00204.54           N  
ATOM   1049  N   GLN A 134      15.408 -51.267  21.954  1.00 61.43           N  
ATOM   1050  CA  GLN A 134      14.118 -50.647  22.044  1.00 61.43           C  
ATOM   1051  C   GLN A 134      13.119 -51.665  22.502  1.00 61.43           C  
ATOM   1052  O   GLN A 134      13.268 -52.861  22.264  1.00 61.43           O  
ATOM   1053  CB  GLN A 134      13.621 -50.074  20.709  1.00 61.43           C  
ATOM   1054  CG  GLN A 134      14.545 -48.997  20.136  1.00 61.43           C  
ATOM   1055  CD  GLN A 134      14.679 -47.889  21.171  1.00 61.43           C  
ATOM   1056  NE2 GLN A 134      15.916 -47.708  21.704  1.00 61.43           N  
ATOM   1057  OE1 GLN A 134      13.711 -47.206  21.503  1.00 61.43           O  
ATOM   1058  N   ILE A 135      12.068 -51.177  23.195  1.00147.31           N  
ATOM   1059  CA  ILE A 135      10.990 -51.967  23.721  1.00147.31           C  
ATOM   1060  C   ILE A 135      10.200 -52.561  22.595  1.00147.31           C  
ATOM   1061  O   ILE A 135       9.645 -53.648  22.731  1.00147.31           O  
ATOM   1062  CB  ILE A 135      10.011 -51.196  24.547  1.00147.31           C  
ATOM   1063  CG1 ILE A 135      10.696 -50.520  25.736  1.00147.31           C  
ATOM   1064  CG2 ILE A 135       8.923 -52.179  24.995  1.00147.31           C  
ATOM   1065  CD1 ILE A 135       9.728 -49.636  26.515  1.00147.31           C  
ATOM   1066  N   GLY A 136      10.068 -51.825  21.476  1.00 44.73           N  
ATOM   1067  CA  GLY A 136       9.320 -52.279  20.330  1.00 44.73           C  
ATOM   1068  C   GLY A 136       9.951 -53.529  19.788  1.00 44.73           C  
ATOM   1069  O   GLY A 136       9.282 -54.391  19.220  1.00 44.73           O  
ATOM   1070  N   GLU A 137      11.281 -53.616  19.938  1.00108.55           N  
ATOM   1071  CA  GLU A 137      12.165 -54.652  19.482  1.00108.55           C  
ATOM   1072  C   GLU A 137      11.977 -55.942  20.235  1.00108.55           C  
ATOM   1073  O   GLU A 137      12.750 -56.869  20.025  1.00108.55           O  
ATOM   1074  CB  GLU A 137      13.654 -54.256  19.538  1.00108.55           C  
ATOM   1075  CG  GLU A 137      14.004 -53.187  18.498  1.00108.55           C  
ATOM   1076  CD  GLU A 137      15.507 -52.964  18.505  1.00108.55           C  
ATOM   1077  OE1 GLU A 137      16.209 -53.683  19.265  1.00108.55           O  
ATOM   1078  OE2 GLU A 137      15.976 -52.073  17.745  1.00108.55           O1-
ATOM   1079  N   LEU A 138      11.066 -56.016  21.227  1.00 84.89           N  
ATOM   1080  CA  LEU A 138      10.955 -57.224  22.010  1.00 84.89           C  
ATOM   1081  C   LEU A 138       9.670 -57.964  21.768  1.00 84.89           C  
ATOM   1082  O   LEU A 138       8.741 -57.480  21.124  1.00 84.89           O  
ATOM   1083  CB  LEU A 138      10.995 -56.949  23.520  1.00 84.89           C  
ATOM   1084  CG  LEU A 138      12.269 -56.224  23.980  1.00 84.89           C  
ATOM   1085  CD1 LEU A 138      12.247 -55.987  25.497  1.00 84.89           C  
ATOM   1086  CD2 LEU A 138      13.535 -56.942  23.491  1.00 84.89           C  
ATOM   1087  N   SER A 139       9.632 -59.216  22.279  1.00 36.12           N  
ATOM   1088  CA  SER A 139       8.481 -60.071  22.215  1.00 36.12           C  
ATOM   1089  C   SER A 139       7.641 -59.800  23.426  1.00 36.12           C  
ATOM   1090  O   SER A 139       8.044 -59.065  24.325  1.00 36.12           O  
ATOM   1091  CB  SER A 139       8.838 -61.568  22.193  1.00 36.12           C  
ATOM   1092  OG  SER A 139       9.552 -61.927  23.367  1.00 36.12           O  
ATOM   1093  N   GLY A 140       6.430 -60.390  23.469  1.00 22.03           N  
ATOM   1094  CA  GLY A 140       5.515 -60.171  24.555  1.00 22.03           C  
ATOM   1095  C   GLY A 140       6.099 -60.680  25.837  1.00 22.03           C  
ATOM   1096  O   GLY A 140       5.952 -60.052  26.886  1.00 22.03           O  
ATOM   1097  N   GLY A 141       6.748 -61.858  25.793  1.00 24.03           N  
ATOM   1098  CA  GLY A 141       7.289 -62.434  26.989  1.00 24.03           C  
ATOM   1099  C   GLY A 141       8.384 -61.570  27.531  1.00 24.03           C  
ATOM   1100  O   GLY A 141       8.448 -61.321  28.733  1.00 24.03           O  
ATOM   1101  N   GLN A 142       9.280 -61.095  26.647  1.00 56.59           N  
ATOM   1102  CA  GLN A 142      10.419 -60.322  27.051  1.00 56.59           C  
ATOM   1103  C   GLN A 142       9.994 -59.009  27.631  1.00 56.59           C  
ATOM   1104  O   GLN A 142      10.529 -58.574  28.650  1.00 56.59           O  
ATOM   1105  CB  GLN A 142      11.357 -60.038  25.876  1.00 56.59           C  
ATOM   1106  CG  GLN A 142      11.988 -61.309  25.311  1.00 56.59           C  
ATOM   1107  CD  GLN A 142      12.880 -60.887  24.162  1.00 56.59           C  
ATOM   1108  NE2 GLN A 142      14.066 -60.305  24.479  1.00 56.59           N  
ATOM   1109  OE1 GLN A 142      12.521 -61.050  22.998  1.00 56.59           O  
ATOM   1110  N   GLN A 143       9.006 -58.344  27.005  1.00 54.02           N  
ATOM   1111  CA  GLN A 143       8.580 -57.050  27.460  1.00 54.02           C  
ATOM   1112  C   GLN A 143       8.016 -57.167  28.840  1.00 54.02           C  
ATOM   1113  O   GLN A 143       8.182 -56.266  29.660  1.00 54.02           O  
ATOM   1114  CB  GLN A 143       7.516 -56.381  26.575  1.00 54.02           C  
ATOM   1115  CG  GLN A 143       7.244 -54.938  27.013  1.00 54.02           C  
ATOM   1116  CD  GLN A 143       6.219 -54.329  26.071  1.00 54.02           C  
ATOM   1117  NE2 GLN A 143       6.505 -54.381  24.743  1.00 54.02           N  
ATOM   1118  OE1 GLN A 143       5.197 -53.807  26.506  1.00 54.02           O  
ATOM   1119  N   GLN A 144       7.323 -58.279  29.131  1.00 40.91           N  
ATOM   1120  CA  GLN A 144       6.708 -58.477  30.415  1.00 40.91           C  
ATOM   1121  C   GLN A 144       7.782 -58.532  31.464  1.00 40.91           C  
ATOM   1122  O   GLN A 144       7.609 -58.021  32.569  1.00 40.91           O  
ATOM   1123  CB  GLN A 144       5.908 -59.790  30.485  1.00 40.91           C  
ATOM   1124  CG  GLN A 144       5.216 -60.030  31.826  1.00 40.91           C  
ATOM   1125  CD  GLN A 144       4.103 -59.007  31.966  1.00 40.91           C  
ATOM   1126  NE2 GLN A 144       3.851 -58.563  33.226  1.00 40.91           N  
ATOM   1127  OE1 GLN A 144       3.476 -58.604  30.985  1.00 40.91           O  
ATOM   1128  N   ARG A 145       8.927 -59.170  31.144  1.00 83.56           N  
ATOM   1129  CA  ARG A 145      10.009 -59.305  32.075  1.00 83.56           C  
ATOM   1130  C   ARG A 145      10.576 -57.952  32.388  1.00 83.56           C  
ATOM   1131  O   ARG A 145      11.052 -57.719  33.497  1.00 83.56           O  
ATOM   1132  CB  ARG A 145      11.141 -60.212  31.563  1.00 83.56           C  
ATOM   1133  CG  ARG A 145      10.723 -61.682  31.514  1.00 83.56           C  
ATOM   1134  CD  ARG A 145      11.859 -62.633  31.147  1.00 83.56           C  
ATOM   1135  NE  ARG A 145      12.273 -62.314  29.753  1.00 83.56           N  
ATOM   1136  CZ  ARG A 145      13.245 -63.063  29.155  1.00 83.56           C  
ATOM   1137  NH1 ARG A 145      13.809 -64.099  29.837  1.00 83.56           N1+
ATOM   1138  NH2 ARG A 145      13.646 -62.791  27.880  1.00 83.56           N  
ATOM   1139  N   VAL A 146      10.577 -57.035  31.400  1.00 37.46           N  
ATOM   1140  CA  VAL A 146      11.066 -55.697  31.600  1.00 37.46           C  
ATOM   1141  C   VAL A 146      10.211 -55.002  32.624  1.00 37.46           C  
ATOM   1142  O   VAL A 146      10.716 -54.254  33.462  1.00 37.46           O  
ATOM   1143  CB  VAL A 146      11.037 -54.876  30.343  1.00 37.46           C  
ATOM   1144  CG1 VAL A 146      11.457 -53.436  30.679  1.00 37.46           C  
ATOM   1145  CG2 VAL A 146      11.938 -55.562  29.301  1.00 37.46           C  
ATOM   1146  N   PHE A 147       8.885 -55.216  32.571  1.00107.32           N  
ATOM   1147  CA  PHE A 147       7.974 -54.594  33.497  1.00107.32           C  
ATOM   1148  C   PHE A 147       8.205 -55.131  34.875  1.00107.32           C  
ATOM   1149  O   PHE A 147       8.011 -54.420  35.861  1.00107.32           O  
ATOM   1150  CB  PHE A 147       6.488 -54.814  33.171  1.00107.32           C  
ATOM   1151  CG  PHE A 147       6.229 -54.124  31.882  1.00107.32           C  
ATOM   1152  CD1 PHE A 147       6.156 -52.752  31.831  1.00107.32           C  
ATOM   1153  CD2 PHE A 147       6.096 -54.847  30.723  1.00107.32           C  
ATOM   1154  CE1 PHE A 147       5.923 -52.114  30.636  1.00107.32           C  
ATOM   1155  CE2 PHE A 147       5.866 -54.214  29.523  1.00107.32           C  
ATOM   1156  CZ  PHE A 147       5.779 -52.844  29.481  1.00107.32           C  
ATOM   1157  N   LEU A 148       8.532 -56.431  34.984  1.00126.47           N  
ATOM   1158  CA  LEU A 148       8.787 -57.033  36.262  1.00126.47           C  
ATOM   1159  C   LEU A 148      10.067 -56.471  36.821  1.00126.47           C  
ATOM   1160  O   LEU A 148      10.180 -56.235  38.022  1.00126.47           O  
ATOM   1161  CB  LEU A 148       8.899 -58.564  36.180  1.00126.47           C  
ATOM   1162  CG  LEU A 148       8.945 -59.257  37.553  1.00126.47           C  
ATOM   1163  CD1 LEU A 148       7.669 -58.968  38.364  1.00126.47           C  
ATOM   1164  CD2 LEU A 148       9.213 -60.763  37.401  1.00126.47           C  
ATOM   1165  N   ALA A 149      11.080 -56.263  35.957  1.00 36.17           N  
ATOM   1166  CA  ALA A 149      12.344 -55.705  36.361  1.00 36.17           C  
ATOM   1167  C   ALA A 149      12.115 -54.308  36.857  1.00 36.17           C  
ATOM   1168  O   ALA A 149      12.759 -53.858  37.804  1.00 36.17           O  
ATOM   1169  CB  ALA A 149      13.352 -55.632  35.203  1.00 36.17           C  
ATOM   1170  N   ARG A 150      11.196 -53.577  36.200  1.00109.34           N  
ATOM   1171  CA  ARG A 150      10.878 -52.227  36.581  1.00109.34           C  
ATOM   1172  C   ARG A 150      10.290 -52.249  37.957  1.00109.34           C  
ATOM   1173  O   ARG A 150      10.484 -51.326  38.745  1.00109.34           O  
ATOM   1174  CB  ARG A 150       9.831 -51.566  35.674  1.00109.34           C  
ATOM   1175  CG  ARG A 150       9.582 -50.099  36.036  1.00109.34           C  
ATOM   1176  CD  ARG A 150       8.265 -49.545  35.494  1.00109.34           C  
ATOM   1177  NE  ARG A 150       8.316 -49.616  34.009  1.00109.34           N  
ATOM   1178  CZ  ARG A 150       7.219 -49.259  33.279  1.00109.34           C  
ATOM   1179  NH1 ARG A 150       6.093 -48.816  33.910  1.00109.34           N1+
ATOM   1180  NH2 ARG A 150       7.253 -49.339  31.917  1.00109.34           N  
ATOM   1181  N   ALA A 151       9.494 -53.293  38.250  1.00 38.38           N  
ATOM   1182  CA  ALA A 151       8.843 -53.472  39.516  1.00 38.38           C  
ATOM   1183  C   ALA A 151       9.842 -53.704  40.615  1.00 38.38           C  
ATOM   1184  O   ALA A 151       9.682 -53.194  41.723  1.00 38.38           O  
ATOM   1185  CB  ALA A 151       7.895 -54.672  39.494  1.00 38.38           C  
ATOM   1186  N   LEU A 152      10.907 -54.483  40.331  1.00 50.58           N  
ATOM   1187  CA  LEU A 152      11.889 -54.877  41.313  1.00 50.58           C  
ATOM   1188  C   LEU A 152      12.616 -53.685  41.869  1.00 50.58           C  
ATOM   1189  O   LEU A 152      12.889 -53.623  43.068  1.00 50.58           O  
ATOM   1190  CB  LEU A 152      12.960 -55.821  40.736  1.00 50.58           C  
ATOM   1191  CG  LEU A 152      12.421 -57.199  40.310  1.00 50.58           C  
ATOM   1192  CD1 LEU A 152      13.550 -58.082  39.753  1.00 50.58           C  
ATOM   1193  CD2 LEU A 152      11.653 -57.880  41.457  1.00 50.58           C  
ATOM   1194  N   ALA A 153      12.933 -52.701  41.011  1.00 54.41           N  
ATOM   1195  CA  ALA A 153      13.712 -51.538  41.352  1.00 54.41           C  
ATOM   1196  C   ALA A 153      13.027 -50.739  42.418  1.00 54.41           C  
ATOM   1197  O   ALA A 153      13.682 -50.031  43.180  1.00 54.41           O  
ATOM   1198  CB  ALA A 153      13.935 -50.598  40.153  1.00 54.41           C  
ATOM   1199  N   GLN A 154      11.683 -50.779  42.439  1.00127.65           N  
ATOM   1200  CA  GLN A 154      10.854 -50.072  43.374  1.00127.65           C  
ATOM   1201  C   GLN A 154      11.096 -50.581  44.769  1.00127.65           C  
ATOM   1202  O   GLN A 154      11.054 -49.812  45.729  1.00127.65           O  
ATOM   1203  CB  GLN A 154       9.361 -50.289  43.078  1.00127.65           C  
ATOM   1204  CG  GLN A 154       8.436 -49.444  43.948  1.00127.65           C  
ATOM   1205  CD  GLN A 154       8.310 -48.075  43.303  1.00127.65           C  
ATOM   1206  NE2 GLN A 154       8.106 -47.023  44.140  1.00127.65           N  
ATOM   1207  OE1 GLN A 154       8.383 -47.942  42.081  1.00127.65           O  
ATOM   1208  N   LYS A 155      11.357 -51.895  44.926  1.00112.21           N  
ATOM   1209  CA  LYS A 155      11.573 -52.450  46.236  1.00112.21           C  
ATOM   1210  C   LYS A 155      10.324 -52.271  47.057  1.00112.21           C  
ATOM   1211  O   LYS A 155      10.374 -51.886  48.224  1.00112.21           O  
ATOM   1212  CB  LYS A 155      12.760 -51.771  46.948  1.00112.21           C  
ATOM   1213  CG  LYS A 155      13.080 -52.305  48.345  1.00112.21           C  
ATOM   1214  CD  LYS A 155      14.456 -51.859  48.850  1.00112.21           C  
ATOM   1215  CE  LYS A 155      14.677 -52.119  50.342  1.00112.21           C  
ATOM   1216  NZ  LYS A 155      14.019 -51.060  51.138  1.00112.21           N1+
ATOM   1217  N   ALA A 156       9.154 -52.544  46.439  1.00 42.52           N  
ATOM   1218  CA  ALA A 156       7.878 -52.401  47.087  1.00 42.52           C  
ATOM   1219  C   ALA A 156       7.543 -53.619  47.902  1.00 42.52           C  
ATOM   1220  O   ALA A 156       7.942 -54.736  47.578  1.00 42.52           O  
ATOM   1221  CB  ALA A 156       6.723 -52.181  46.092  1.00 42.52           C  
ATOM   1222  N   GLU A 157       6.814 -53.404  49.021  1.00 91.70           N  
ATOM   1223  CA  GLU A 157       6.347 -54.450  49.891  1.00 91.70           C  
ATOM   1224  C   GLU A 157       5.213 -55.197  49.252  1.00 91.70           C  
ATOM   1225  O   GLU A 157       5.058 -56.399  49.466  1.00 91.70           O  
ATOM   1226  CB  GLU A 157       5.851 -53.933  51.250  1.00 91.70           C  
ATOM   1227  CG  GLU A 157       6.982 -53.569  52.213  1.00 91.70           C  
ATOM   1228  CD  GLU A 157       7.692 -52.326  51.695  1.00 91.70           C  
ATOM   1229  OE1 GLU A 157       8.541 -52.470  50.774  1.00 91.70           O  
ATOM   1230  OE2 GLU A 157       7.403 -51.217  52.219  1.00 91.70           O1-
ATOM   1231  N   ILE A 158       4.358 -54.496  48.477  1.00 50.45           N  
ATOM   1232  CA  ILE A 158       3.238 -55.151  47.862  1.00 50.45           C  
ATOM   1233  C   ILE A 158       3.342 -55.006  46.374  1.00 50.45           C  
ATOM   1234  O   ILE A 158       3.741 -53.962  45.859  1.00 50.45           O  
ATOM   1235  CB  ILE A 158       1.907 -54.622  48.304  1.00 50.45           C  
ATOM   1236  CG1 ILE A 158       1.731 -54.848  49.814  1.00 50.45           C  
ATOM   1237  CG2 ILE A 158       0.822 -55.309  47.459  1.00 50.45           C  
ATOM   1238  CD1 ILE A 158       0.546 -54.092  50.416  1.00 50.45           C  
ATOM   1239  N   PHE A 159       2.974 -56.084  45.650  1.00125.33           N  
ATOM   1240  CA  PHE A 159       3.168 -56.170  44.227  1.00125.33           C  
ATOM   1241  C   PHE A 159       1.847 -56.470  43.560  1.00125.33           C  
ATOM   1242  O   PHE A 159       1.193 -57.460  43.886  1.00125.33           O  
ATOM   1243  CB  PHE A 159       4.149 -57.329  43.983  1.00125.33           C  
ATOM   1244  CG  PHE A 159       4.687 -57.378  42.606  1.00125.33           C  
ATOM   1245  CD1 PHE A 159       5.462 -56.351  42.132  1.00125.33           C  
ATOM   1246  CD2 PHE A 159       4.477 -58.487  41.823  1.00125.33           C  
ATOM   1247  CE1 PHE A 159       5.974 -56.414  40.861  1.00125.33           C  
ATOM   1248  CE2 PHE A 159       4.993 -58.551  40.553  1.00125.33           C  
ATOM   1249  CZ  PHE A 159       5.746 -57.511  40.071  1.00125.33           C  
ATOM   1250  N   PHE A 160       1.428 -55.628  42.585  1.00117.49           N  
ATOM   1251  CA  PHE A 160       0.162 -55.835  41.923  1.00117.49           C  
ATOM   1252  C   PHE A 160       0.440 -56.045  40.458  1.00117.49           C  
ATOM   1253  O   PHE A 160       0.964 -55.153  39.793  1.00117.49           O  
ATOM   1254  CB  PHE A 160      -0.760 -54.604  41.978  1.00117.49           C  
ATOM   1255  CG  PHE A 160      -0.910 -54.148  43.390  1.00117.49           C  
ATOM   1256  CD1 PHE A 160       0.003 -53.261  43.918  1.00117.49           C  
ATOM   1257  CD2 PHE A 160      -1.948 -54.581  44.183  1.00117.49           C  
ATOM   1258  CE1 PHE A 160      -0.111 -52.818  45.213  1.00117.49           C  
ATOM   1259  CE2 PHE A 160      -2.065 -54.141  45.483  1.00117.49           C  
ATOM   1260  CZ  PHE A 160      -1.147 -53.259  46.001  1.00117.49           C  
ATOM   1261  N   LEU A 161       0.067 -57.219  39.904  1.00 58.79           N  
ATOM   1262  CA  LEU A 161       0.326 -57.493  38.513  1.00 58.79           C  
ATOM   1263  C   LEU A 161      -0.972 -57.745  37.810  1.00 58.79           C  
ATOM   1264  O   LEU A 161      -1.763 -58.588  38.232  1.00 58.79           O  
ATOM   1265  CB  LEU A 161       1.157 -58.764  38.285  1.00 58.79           C  
ATOM   1266  CG  LEU A 161       2.569 -58.701  38.883  1.00 58.79           C  
ATOM   1267  CD1 LEU A 161       3.366 -59.973  38.552  1.00 58.79           C  
ATOM   1268  CD2 LEU A 161       3.279 -57.409  38.456  1.00 58.79           C  
ATOM   1269  N   ASP A 162      -1.207 -57.040  36.686  1.00 52.79           N  
ATOM   1270  CA  ASP A 162      -2.432 -57.213  35.958  1.00 52.79           C  
ATOM   1271  C   ASP A 162      -2.162 -58.051  34.735  1.00 52.79           C  
ATOM   1272  O   ASP A 162      -1.549 -57.590  33.773  1.00 52.79           O  
ATOM   1273  CB  ASP A 162      -3.030 -55.876  35.489  1.00 52.79           C  
ATOM   1274  CG  ASP A 162      -4.476 -56.091  35.074  1.00 52.79           C  
ATOM   1275  OD1 ASP A 162      -4.933 -57.264  35.064  1.00 52.79           O  
ATOM   1276  OD2 ASP A 162      -5.146 -55.069  34.763  1.00 52.79           O1-
ATOM   1277  N   GLU A 163      -2.632 -59.317  34.756  1.00 74.51           N  
ATOM   1278  CA  GLU A 163      -2.538 -60.246  33.656  1.00 74.51           C  
ATOM   1279  C   GLU A 163      -1.148 -60.306  33.081  1.00 74.51           C  
ATOM   1280  O   GLU A 163      -0.958 -60.053  31.891  1.00 74.51           O  
ATOM   1281  CB  GLU A 163      -3.530 -59.926  32.522  1.00 74.51           C  
ATOM   1282  CG  GLU A 163      -4.993 -60.040  32.957  1.00 74.51           C  
ATOM   1283  CD  GLU A 163      -5.887 -59.765  31.757  1.00 74.51           C  
ATOM   1284  OE1 GLU A 163      -5.337 -59.508  30.651  1.00 74.51           O  
ATOM   1285  OE2 GLU A 163      -7.133 -59.822  31.926  1.00 74.51           O1-
ATOM   1286  N   PRO A 164      -0.157 -60.593  33.887  1.00 89.80           N  
ATOM   1287  CA  PRO A 164       1.213 -60.719  33.447  1.00 89.80           C  
ATOM   1288  C   PRO A 164       1.456 -61.868  32.497  1.00 89.80           C  
ATOM   1289  O   PRO A 164       2.321 -61.763  31.630  1.00 89.80           O  
ATOM   1290  CB  PRO A 164       2.016 -60.908  34.731  1.00 89.80           C  
ATOM   1291  CG  PRO A 164       1.020 -61.612  35.671  1.00 89.80           C  
ATOM   1292  CD  PRO A 164      -0.350 -61.050  35.251  1.00 89.80           C  
ATOM   1293  N   PHE A 165       0.743 -62.992  32.692  1.00112.38           N  
ATOM   1294  CA  PHE A 165       0.865 -64.224  31.957  1.00112.38           C  
ATOM   1295  C   PHE A 165       0.187 -64.169  30.621  1.00112.38           C  
ATOM   1296  O   PHE A 165       0.340 -65.086  29.817  1.00112.38           O  
ATOM   1297  CB  PHE A 165       0.363 -65.453  32.727  1.00112.38           C  
ATOM   1298  CG  PHE A 165       1.278 -65.560  33.897  1.00112.38           C  
ATOM   1299  CD1 PHE A 165       2.612 -65.837  33.712  1.00112.38           C  
ATOM   1300  CD2 PHE A 165       0.804 -65.403  35.178  1.00112.38           C  
ATOM   1301  CE1 PHE A 165       3.467 -65.935  34.782  1.00112.38           C  
ATOM   1302  CE2 PHE A 165       1.652 -65.501  36.255  1.00112.38           C  
ATOM   1303  CZ  PHE A 165       2.984 -65.764  36.056  1.00112.38           C  
ATOM   1304  N   VAL A 166      -0.678 -63.167  30.390  1.00133.56           N  
ATOM   1305  CA  VAL A 166      -1.418 -63.094  29.160  1.00133.56           C  
ATOM   1306  C   VAL A 166      -0.482 -63.000  27.977  1.00133.56           C  
ATOM   1307  O   VAL A 166       0.287 -62.052  27.843  1.00133.56           O  
ATOM   1308  CB  VAL A 166      -2.321 -61.876  29.103  1.00133.56           C  
ATOM   1309  CG1 VAL A 166      -3.341 -61.972  30.233  1.00133.56           C  
ATOM   1310  CG2 VAL A 166      -1.506 -60.576  29.251  1.00133.56           C  
ATOM   1311  N   GLY A 167      -0.538 -64.001  27.070  1.00 34.89           N  
ATOM   1312  CA  GLY A 167       0.175 -63.954  25.817  1.00 34.89           C  
ATOM   1313  C   GLY A 167       1.668 -63.934  25.975  1.00 34.89           C  
ATOM   1314  O   GLY A 167       2.325 -63.043  25.437  1.00 34.89           O  
ATOM   1315  N   ILE A 168       2.248 -64.897  26.716  1.00 48.98           N  
ATOM   1316  CA  ILE A 168       3.678 -64.947  26.854  1.00 48.98           C  
ATOM   1317  C   ILE A 168       4.107 -66.368  26.673  1.00 48.98           C  
ATOM   1318  O   ILE A 168       3.326 -67.292  26.893  1.00 48.98           O  
ATOM   1319  CB  ILE A 168       4.151 -64.504  28.208  1.00 48.98           C  
ATOM   1320  CG1 ILE A 168       3.574 -65.414  29.300  1.00 48.98           C  
ATOM   1321  CG2 ILE A 168       3.795 -63.018  28.389  1.00 48.98           C  
ATOM   1322  CD1 ILE A 168       4.204 -65.168  30.669  1.00 48.98           C  
ATOM   1323  N   ASP A 169       5.370 -66.570  26.244  1.00 36.77           N  
ATOM   1324  CA  ASP A 169       5.898 -67.887  26.019  1.00 36.77           C  
ATOM   1325  C   ASP A 169       6.223 -68.514  27.339  1.00 36.77           C  
ATOM   1326  O   ASP A 169       6.270 -67.850  28.374  1.00 36.77           O  
ATOM   1327  CB  ASP A 169       7.160 -67.898  25.139  1.00 36.77           C  
ATOM   1328  CG  ASP A 169       8.244 -67.082  25.828  1.00 36.77           C  
ATOM   1329  OD1 ASP A 169       7.926 -66.383  26.825  1.00 36.77           O  
ATOM   1330  OD2 ASP A 169       9.407 -67.141  25.349  1.00 36.77           O1-
ATOM   1331  N   VAL A 170       6.443 -69.845  27.317  1.00 89.09           N  
ATOM   1332  CA  VAL A 170       6.693 -70.640  28.484  1.00 89.09           C  
ATOM   1333  C   VAL A 170       7.978 -70.241  29.140  1.00 89.09           C  
ATOM   1334  O   VAL A 170       8.079 -70.263  30.364  1.00 89.09           O  
ATOM   1335  CB  VAL A 170       6.770 -72.107  28.174  1.00 89.09           C  
ATOM   1336  CG1 VAL A 170       7.932 -72.350  27.196  1.00 89.09           C  
ATOM   1337  CG2 VAL A 170       6.902 -72.875  29.501  1.00 89.09           C  
ATOM   1338  N   THR A 171       9.005 -69.891  28.349  1.00 99.72           N  
ATOM   1339  CA  THR A 171      10.277 -69.566  28.932  1.00 99.72           C  
ATOM   1340  C   THR A 171      10.134 -68.363  29.815  1.00 99.72           C  
ATOM   1341  O   THR A 171      10.624 -68.352  30.944  1.00 99.72           O  
ATOM   1342  CB  THR A 171      11.320 -69.240  27.901  1.00 99.72           C  
ATOM   1343  CG2 THR A 171      11.445 -70.431  26.934  1.00 99.72           C  
ATOM   1344  OG1 THR A 171      10.957 -68.070  27.189  1.00 99.72           O  
ATOM   1345  N   SER A 172       9.456 -67.311  29.319  1.00 35.77           N  
ATOM   1346  CA  SER A 172       9.303 -66.093  30.066  1.00 35.77           C  
ATOM   1347  C   SER A 172       8.419 -66.332  31.255  1.00 35.77           C  
ATOM   1348  O   SER A 172       8.635 -65.762  32.325  1.00 35.77           O  
ATOM   1349  CB  SER A 172       8.688 -64.967  29.219  1.00 35.77           C  
ATOM   1350  OG  SER A 172       9.558 -64.653  28.140  1.00 35.77           O  
ATOM   1351  N   GLU A 173       7.406 -67.204  31.099  1.00 46.67           N  
ATOM   1352  CA  GLU A 173       6.461 -67.475  32.146  1.00 46.67           C  
ATOM   1353  C   GLU A 173       7.179 -68.068  33.319  1.00 46.67           C  
ATOM   1354  O   GLU A 173       6.872 -67.754  34.469  1.00 46.67           O  
ATOM   1355  CB  GLU A 173       5.369 -68.474  31.709  1.00 46.67           C  
ATOM   1356  CG  GLU A 173       4.275 -68.712  32.754  1.00 46.67           C  
ATOM   1357  CD  GLU A 173       3.207 -69.603  32.126  1.00 46.67           C  
ATOM   1358  OE1 GLU A 173       3.526 -70.782  31.820  1.00 46.67           O  
ATOM   1359  OE2 GLU A 173       2.060 -69.115  31.944  1.00 46.67           O1-
ATOM   1360  N   GLU A 174       8.149 -68.958  33.047  1.00 89.02           N  
ATOM   1361  CA  GLU A 174       8.928 -69.626  34.054  1.00 89.02           C  
ATOM   1362  C   GLU A 174       9.749 -68.629  34.811  1.00 89.02           C  
ATOM   1363  O   GLU A 174       9.771 -68.635  36.040  1.00 89.02           O  
ATOM   1364  CB  GLU A 174       9.929 -70.598  33.403  1.00 89.02           C  
ATOM   1365  CG  GLU A 174      10.965 -71.208  34.349  1.00 89.02           C  
ATOM   1366  CD  GLU A 174      12.050 -71.820  33.471  1.00 89.02           C  
ATOM   1367  OE1 GLU A 174      11.891 -71.767  32.221  1.00 89.02           O  
ATOM   1368  OE2 GLU A 174      13.054 -72.338  34.027  1.00 89.02           O1-
ATOM   1369  N   THR A 175      10.438 -67.732  34.079  1.00101.80           N  
ATOM   1370  CA  THR A 175      11.340 -66.788  34.677  1.00101.80           C  
ATOM   1371  C   THR A 175      10.584 -65.836  35.550  1.00101.80           C  
ATOM   1372  O   THR A 175      11.038 -65.487  36.639  1.00101.80           O  
ATOM   1373  CB  THR A 175      12.085 -65.973  33.659  1.00101.80           C  
ATOM   1374  CG2 THR A 175      12.881 -66.926  32.753  1.00101.80           C  
ATOM   1375  OG1 THR A 175      11.175 -65.209  32.878  1.00101.80           O  
ATOM   1376  N   ILE A 176       9.409 -65.380  35.087  1.00 35.07           N  
ATOM   1377  CA  ILE A 176       8.628 -64.434  35.828  1.00 35.07           C  
ATOM   1378  C   ILE A 176       8.191 -65.063  37.119  1.00 35.07           C  
ATOM   1379  O   ILE A 176       8.251 -64.439  38.178  1.00 35.07           O  
ATOM   1380  CB  ILE A 176       7.395 -64.013  35.077  1.00 35.07           C  
ATOM   1381  CG1 ILE A 176       7.790 -63.358  33.742  1.00 35.07           C  
ATOM   1382  CG2 ILE A 176       6.558 -63.093  35.984  1.00 35.07           C  
ATOM   1383  CD1 ILE A 176       6.618 -63.186  32.781  1.00 35.07           C  
ATOM   1384  N   ILE A 177       7.754 -66.335  37.058  1.00 91.19           N  
ATOM   1385  CA  ILE A 177       7.252 -67.037  38.208  1.00 91.19           C  
ATOM   1386  C   ILE A 177       8.312 -67.170  39.248  1.00 91.19           C  
ATOM   1387  O   ILE A 177       8.033 -66.988  40.432  1.00 91.19           O  
ATOM   1388  CB  ILE A 177       6.815 -68.434  37.890  1.00 91.19           C  
ATOM   1389  CG1 ILE A 177       5.567 -68.408  37.004  1.00 91.19           C  
ATOM   1390  CG2 ILE A 177       6.612 -69.182  39.219  1.00 91.19           C  
ATOM   1391  CD1 ILE A 177       4.385 -67.751  37.711  1.00 91.19           C  
ATOM   1392  N   LYS A 178       9.551 -67.509  38.849  1.00 87.37           N  
ATOM   1393  CA  LYS A 178      10.586 -67.693  39.825  1.00 87.37           C  
ATOM   1394  C   LYS A 178      10.833 -66.403  40.540  1.00 87.37           C  
ATOM   1395  O   LYS A 178      11.101 -66.398  41.739  1.00 87.37           O  
ATOM   1396  CB  LYS A 178      11.925 -68.178  39.255  1.00 87.37           C  
ATOM   1397  CG  LYS A 178      11.911 -69.653  38.850  1.00 87.37           C  
ATOM   1398  CD  LYS A 178      13.243 -70.136  38.277  1.00 87.37           C  
ATOM   1399  CE  LYS A 178      14.328 -70.306  39.343  1.00 87.37           C  
ATOM   1400  NZ  LYS A 178      14.724 -68.979  39.868  1.00 87.37           N1+
ATOM   1401  N   ILE A 179      10.757 -65.273  39.817  1.00 31.02           N  
ATOM   1402  CA  ILE A 179      11.014 -63.986  40.397  1.00 31.02           C  
ATOM   1403  C   ILE A 179       9.993 -63.709  41.468  1.00 31.02           C  
ATOM   1404  O   ILE A 179      10.322 -63.213  42.544  1.00 31.02           O  
ATOM   1405  CB  ILE A 179      10.921 -62.894  39.371  1.00 31.02           C  
ATOM   1406  CG1 ILE A 179      11.963 -63.123  38.262  1.00 31.02           C  
ATOM   1407  CG2 ILE A 179      11.063 -61.541  40.086  1.00 31.02           C  
ATOM   1408  CD1 ILE A 179      11.720 -62.269  37.018  1.00 31.02           C  
ATOM   1409  N   LEU A 180       8.715 -64.025  41.189  1.00 49.41           N  
ATOM   1410  CA  LEU A 180       7.615 -63.802  42.090  1.00 49.41           C  
ATOM   1411  C   LEU A 180       7.775 -64.654  43.312  1.00 49.41           C  
ATOM   1412  O   LEU A 180       7.431 -64.242  44.419  1.00 49.41           O  
ATOM   1413  CB  LEU A 180       6.265 -64.195  41.466  1.00 49.41           C  
ATOM   1414  CG  LEU A 180       5.884 -63.387  40.209  1.00 49.41           C  
ATOM   1415  CD1 LEU A 180       4.527 -63.839  39.646  1.00 49.41           C  
ATOM   1416  CD2 LEU A 180       5.923 -61.876  40.479  1.00 49.41           C  
ATOM   1417  N   ARG A 181       8.267 -65.893  43.126  1.00 61.38           N  
ATOM   1418  CA  ARG A 181       8.443 -66.831  44.196  1.00 61.38           C  
ATOM   1419  C   ARG A 181       9.465 -66.304  45.150  1.00 61.38           C  
ATOM   1420  O   ARG A 181       9.361 -66.511  46.358  1.00 61.38           O  
ATOM   1421  CB  ARG A 181       8.900 -68.213  43.706  1.00 61.38           C  
ATOM   1422  CG  ARG A 181       7.810 -68.918  42.897  1.00 61.38           C  
ATOM   1423  CD  ARG A 181       8.164 -70.332  42.441  1.00 61.38           C  
ATOM   1424  NE  ARG A 181       6.945 -70.875  41.780  1.00 61.38           N  
ATOM   1425  CZ  ARG A 181       6.943 -72.129  41.239  1.00 61.38           C  
ATOM   1426  NH1 ARG A 181       8.067 -72.900  41.286  1.00 61.38           N1+
ATOM   1427  NH2 ARG A 181       5.809 -72.604  40.645  1.00 61.38           N  
ATOM   1428  N   GLU A 182      10.501 -65.634  44.620  1.00 70.88           N  
ATOM   1429  CA  GLU A 182      11.542 -65.091  45.439  1.00 70.88           C  
ATOM   1430  C   GLU A 182      10.978 -63.988  46.289  1.00 70.88           C  
ATOM   1431  O   GLU A 182      11.364 -63.825  47.445  1.00 70.88           O  
ATOM   1432  CB  GLU A 182      12.705 -64.536  44.608  1.00 70.88           C  
ATOM   1433  CG  GLU A 182      13.916 -64.150  45.451  1.00 70.88           C  
ATOM   1434  CD  GLU A 182      15.078 -63.937  44.495  1.00 70.88           C  
ATOM   1435  OE1 GLU A 182      14.925 -64.293  43.296  1.00 70.88           O  
ATOM   1436  OE2 GLU A 182      16.134 -63.420  44.949  1.00 70.88           O1-
ATOM   1437  N   LEU A 183      10.043 -63.200  45.722  1.00 45.75           N  
ATOM   1438  CA  LEU A 183       9.418 -62.088  46.383  1.00 45.75           C  
ATOM   1439  C   LEU A 183       8.658 -62.604  47.566  1.00 45.75           C  
ATOM   1440  O   LEU A 183       8.589 -61.959  48.613  1.00 45.75           O  
ATOM   1441  CB  LEU A 183       8.391 -61.381  45.479  1.00 45.75           C  
ATOM   1442  CG  LEU A 183       8.989 -60.744  44.209  1.00 45.75           C  
ATOM   1443  CD1 LEU A 183       7.907 -60.062  43.357  1.00 45.75           C  
ATOM   1444  CD2 LEU A 183      10.143 -59.791  44.552  1.00 45.75           C  
ATOM   1445  N   ARG A 184       8.026 -63.780  47.401  1.00 95.46           N  
ATOM   1446  CA  ARG A 184       7.267 -64.405  48.446  1.00 95.46           C  
ATOM   1447  C   ARG A 184       8.190 -64.769  49.570  1.00 95.46           C  
ATOM   1448  O   ARG A 184       7.841 -64.618  50.740  1.00 95.46           O  
ATOM   1449  CB  ARG A 184       6.565 -65.682  47.951  1.00 95.46           C  
ATOM   1450  CG  ARG A 184       5.731 -66.406  49.008  1.00 95.46           C  
ATOM   1451  CD  ARG A 184       4.783 -67.447  48.411  1.00 95.46           C  
ATOM   1452  NE  ARG A 184       5.502 -68.138  47.303  1.00 95.46           N  
ATOM   1453  CZ  ARG A 184       4.805 -68.885  46.399  1.00 95.46           C  
ATOM   1454  NH1 ARG A 184       3.446 -68.993  46.507  1.00 95.46           N1+
ATOM   1455  NH2 ARG A 184       5.462 -69.508  45.377  1.00 95.46           N  
ATOM   1456  N   LYS A 185       9.403 -65.253  49.232  1.00 34.72           N  
ATOM   1457  CA  LYS A 185      10.392 -65.658  50.195  1.00 34.72           C  
ATOM   1458  C   LYS A 185      10.774 -64.457  50.998  1.00 34.72           C  
ATOM   1459  O   LYS A 185      11.035 -64.546  52.198  1.00 34.72           O  
ATOM   1460  CB  LYS A 185      11.698 -66.148  49.543  1.00 34.72           C  
ATOM   1461  CG  LYS A 185      11.558 -67.421  48.707  1.00 34.72           C  
ATOM   1462  CD  LYS A 185      12.799 -67.711  47.855  1.00 34.72           C  
ATOM   1463  CE  LYS A 185      12.703 -68.986  47.015  1.00 34.72           C  
ATOM   1464  NZ  LYS A 185      13.929 -69.135  46.197  1.00 34.72           N1+
ATOM   1465  N   GLU A 186      10.807 -63.294  50.325  1.00114.95           N  
ATOM   1466  CA  GLU A 186      11.192 -62.027  50.872  1.00114.95           C  
ATOM   1467  C   GLU A 186      10.241 -61.669  51.970  1.00114.95           C  
ATOM   1468  O   GLU A 186      10.615 -60.972  52.913  1.00114.95           O  
ATOM   1469  CB  GLU A 186      11.128 -60.896  49.830  1.00114.95           C  
ATOM   1470  CG  GLU A 186      11.774 -59.586  50.284  1.00114.95           C  
ATOM   1471  CD  GLU A 186      13.283 -59.747  50.165  1.00114.95           C  
ATOM   1472  OE1 GLU A 186      13.770 -60.899  50.321  1.00114.95           O  
ATOM   1473  OE2 GLU A 186      13.969 -58.718  49.919  1.00114.95           O1-
ATOM   1474  N   GLY A 187       8.982 -62.144  51.894  1.00 40.63           N  
ATOM   1475  CA  GLY A 187       8.040 -61.784  52.913  1.00 40.63           C  
ATOM   1476  C   GLY A 187       7.164 -60.676  52.409  1.00 40.63           C  
ATOM   1477  O   GLY A 187       6.798 -59.770  53.159  1.00 40.63           O  
ATOM   1478  N   LYS A 188       6.819 -60.708  51.104  1.00 92.66           N  
ATOM   1479  CA  LYS A 188       5.971 -59.682  50.567  1.00 92.66           C  
ATOM   1480  C   LYS A 188       4.768 -60.301  49.912  1.00 92.66           C  
ATOM   1481  O   LYS A 188       4.789 -61.460  49.500  1.00 92.66           O  
ATOM   1482  CB  LYS A 188       6.672 -58.781  49.537  1.00 92.66           C  
ATOM   1483  CG  LYS A 188       7.840 -57.993  50.137  1.00 92.66           C  
ATOM   1484  CD  LYS A 188       8.623 -57.181  49.105  1.00 92.66           C  
ATOM   1485  CE  LYS A 188       9.095 -58.003  47.908  1.00 92.66           C  
ATOM   1486  NZ  LYS A 188       9.656 -57.106  46.874  1.00 92.66           N1+
ATOM   1487  N   THR A 189       3.673 -59.520  49.786  1.00117.19           N  
ATOM   1488  CA  THR A 189       2.464 -60.063  49.232  1.00117.19           C  
ATOM   1489  C   THR A 189       2.403 -59.702  47.782  1.00117.19           C  
ATOM   1490  O   THR A 189       2.642 -58.560  47.388  1.00117.19           O  
ATOM   1491  CB  THR A 189       1.209 -59.571  49.904  1.00117.19           C  
ATOM   1492  CG2 THR A 189       0.930 -58.120  49.480  1.00117.19           C  
ATOM   1493  OG1 THR A 189       0.112 -60.395  49.544  1.00117.19           O  
ATOM   1494  N   ILE A 190       2.116 -60.715  46.940  1.00157.44           N  
ATOM   1495  CA  ILE A 190       2.051 -60.522  45.523  1.00157.44           C  
ATOM   1496  C   ILE A 190       0.673 -60.878  45.055  1.00157.44           C  
ATOM   1497  O   ILE A 190       0.257 -62.037  45.091  1.00157.44           O  
ATOM   1498  CB  ILE A 190       3.109 -61.336  44.819  1.00157.44           C  
ATOM   1499  CG1 ILE A 190       3.132 -61.124  43.297  1.00157.44           C  
ATOM   1500  CG2 ILE A 190       2.917 -62.795  45.249  1.00157.44           C  
ATOM   1501  CD1 ILE A 190       1.962 -61.778  42.573  1.00157.44           C  
ATOM   1502  N   VAL A 191      -0.072 -59.862  44.573  1.00101.63           N  
ATOM   1503  CA  VAL A 191      -1.412 -60.097  44.115  1.00101.63           C  
ATOM   1504  C   VAL A 191      -1.420 -60.006  42.615  1.00101.63           C  
ATOM   1505  O   VAL A 191      -0.965 -59.020  42.035  1.00101.63           O  
ATOM   1506  CB  VAL A 191      -2.414 -59.111  44.645  1.00101.63           C  
ATOM   1507  CG1 VAL A 191      -2.480 -59.269  46.173  1.00101.63           C  
ATOM   1508  CG2 VAL A 191      -2.022 -57.695  44.189  1.00101.63           C  
ATOM   1509  N   VAL A 192      -1.937 -61.054  41.934  1.00 58.88           N  
ATOM   1510  CA  VAL A 192      -1.954 -61.030  40.497  1.00 58.88           C  
ATOM   1511  C   VAL A 192      -3.306 -61.351  39.949  1.00 58.88           C  
ATOM   1512  O   VAL A 192      -3.947 -62.324  40.337  1.00 58.88           O  
ATOM   1513  CB  VAL A 192      -1.003 -61.988  39.846  1.00 58.88           C  
ATOM   1514  CG1 VAL A 192      -1.345 -62.054  38.347  1.00 58.88           C  
ATOM   1515  CG2 VAL A 192       0.423 -61.480  40.087  1.00 58.88           C  
ATOM   1516  N   VAL A 193      -3.749 -60.524  38.978  1.00 51.09           N  
ATOM   1517  CA  VAL A 193      -4.994 -60.760  38.304  1.00 51.09           C  
ATOM   1518  C   VAL A 193      -4.674 -61.669  37.156  1.00 51.09           C  
ATOM   1519  O   VAL A 193      -3.986 -61.284  36.211  1.00 51.09           O  
ATOM   1520  CB  VAL A 193      -5.607 -59.507  37.746  1.00 51.09           C  
ATOM   1521  CG1 VAL A 193      -6.845 -59.884  36.914  1.00 51.09           C  
ATOM   1522  CG2 VAL A 193      -5.903 -58.558  38.919  1.00 51.09           C  
ATOM   1523  N   HIS A 194      -5.177 -62.919  37.222  1.00 85.41           N  
ATOM   1524  CA  HIS A 194      -4.874 -63.916  36.228  1.00 85.41           C  
ATOM   1525  C   HIS A 194      -5.821 -63.767  35.066  1.00 85.41           C  
ATOM   1526  O   HIS A 194      -6.970 -63.358  35.231  1.00 85.41           O  
ATOM   1527  CB  HIS A 194      -4.950 -65.348  36.807  1.00 85.41           C  
ATOM   1528  CG  HIS A 194      -4.123 -66.363  36.067  1.00 85.41           C  
ATOM   1529  CD2 HIS A 194      -4.485 -67.490  35.395  1.00 85.41           C  
ATOM   1530  ND1 HIS A 194      -2.749 -66.303  35.984  1.00 85.41           N  
ATOM   1531  CE1 HIS A 194      -2.350 -67.388  35.272  1.00 85.41           C  
ATOM   1532  NE2 HIS A 194      -3.368 -68.138  34.893  1.00 85.41           N  
ATOM   1533  N   HIS A 195      -5.324 -64.036  33.840  1.00 74.99           N  
ATOM   1534  CA  HIS A 195      -6.076 -63.933  32.615  1.00 74.99           C  
ATOM   1535  C   HIS A 195      -7.053 -65.051  32.437  1.00 74.99           C  
ATOM   1536  O   HIS A 195      -8.097 -64.871  31.811  1.00 74.99           O  
ATOM   1537  CB  HIS A 195      -5.202 -63.920  31.360  1.00 74.99           C  
ATOM   1538  CG  HIS A 195      -4.236 -65.059  31.260  1.00 74.99           C  
ATOM   1539  CD2 HIS A 195      -4.329 -66.231  30.577  1.00 74.99           C  
ATOM   1540  ND1 HIS A 195      -3.007 -65.084  31.885  1.00 74.99           N  
ATOM   1541  CE1 HIS A 195      -2.425 -66.262  31.553  1.00 74.99           C  
ATOM   1542  NE2 HIS A 195      -3.190 -66.994  30.762  1.00 74.99           N  
ATOM   1543  N   ASP A 196      -6.703 -66.260  32.906  1.00100.99           N  
ATOM   1544  CA  ASP A 196      -7.577 -67.372  32.686  1.00100.99           C  
ATOM   1545  C   ASP A 196      -7.595 -68.240  33.906  1.00100.99           C  
ATOM   1546  O   ASP A 196      -7.380 -67.787  35.026  1.00100.99           O  
ATOM   1547  CB  ASP A 196      -7.157 -68.224  31.475  1.00100.99           C  
ATOM   1548  CG  ASP A 196      -5.746 -68.756  31.694  1.00100.99           C  
ATOM   1549  OD1 ASP A 196      -5.126 -68.419  32.739  1.00100.99           O  
ATOM   1550  OD2 ASP A 196      -5.262 -69.501  30.802  1.00100.99           O1-
ATOM   1551  N   LEU A 197      -8.016 -69.496  33.681  1.00168.68           N  
ATOM   1552  CA  LEU A 197      -8.130 -70.617  34.571  1.00168.68           C  
ATOM   1553  C   LEU A 197      -6.873 -71.424  34.769  1.00168.68           C  
ATOM   1554  O   LEU A 197      -6.891 -72.350  35.573  1.00168.68           O  
ATOM   1555  CB  LEU A 197      -9.250 -71.581  34.145  1.00168.68           C  
ATOM   1556  CG  LEU A 197     -10.665 -70.988  34.323  1.00168.68           C  
ATOM   1557  CD1 LEU A 197     -11.033 -70.835  35.808  1.00168.68           C  
ATOM   1558  CD2 LEU A 197     -10.830 -69.666  33.558  1.00168.68           C  
ATOM   1559  N   SER A 198      -5.808 -71.217  33.968  1.00 78.00           N  
ATOM   1560  CA  SER A 198      -4.686 -72.131  33.969  1.00 78.00           C  
ATOM   1561  C   SER A 198      -3.747 -72.035  35.144  1.00 78.00           C  
ATOM   1562  O   SER A 198      -3.500 -70.966  35.699  1.00 78.00           O  
ATOM   1563  CB  SER A 198      -3.829 -72.004  32.700  1.00 78.00           C  
ATOM   1564  OG  SER A 198      -3.243 -70.712  32.636  1.00 78.00           O  
ATOM   1565  N   LYS A 199      -3.198 -73.212  35.536  1.00 91.65           N  
ATOM   1566  CA  LYS A 199      -2.140 -73.370  36.503  1.00 91.65           C  
ATOM   1567  C   LYS A 199      -2.454 -72.662  37.785  1.00 91.65           C  
ATOM   1568  O   LYS A 199      -1.582 -72.028  38.376  1.00 91.65           O  
ATOM   1569  CB  LYS A 199      -0.821 -72.829  35.931  1.00 91.65           C  
ATOM   1570  CG  LYS A 199      -0.352 -73.635  34.718  1.00 91.65           C  
ATOM   1571  CD  LYS A 199       0.497 -72.833  33.730  1.00 91.65           C  
ATOM   1572  CE  LYS A 199      -0.368 -72.079  32.713  1.00 91.65           C  
ATOM   1573  NZ  LYS A 199       0.482 -71.322  31.767  1.00 91.65           N1+
ATOM   1574  N   ALA A 200      -3.711 -72.752  38.253  1.00 41.59           N  
ATOM   1575  CA  ALA A 200      -4.101 -72.059  39.447  1.00 41.59           C  
ATOM   1576  C   ALA A 200      -3.422 -72.622  40.663  1.00 41.59           C  
ATOM   1577  O   ALA A 200      -2.884 -71.877  41.479  1.00 41.59           O  
ATOM   1578  CB  ALA A 200      -5.617 -72.125  39.693  1.00 41.59           C  
ATOM   1579  N   GLU A 201      -3.427 -73.959  40.802  1.00109.45           N  
ATOM   1580  CA  GLU A 201      -2.890 -74.615  41.961  1.00109.45           C  
ATOM   1581  C   GLU A 201      -1.410 -74.441  41.997  1.00109.45           C  
ATOM   1582  O   GLU A 201      -0.815 -74.305  43.065  1.00109.45           O  
ATOM   1583  CB  GLU A 201      -3.159 -76.130  41.953  1.00109.45           C  
ATOM   1584  CG  GLU A 201      -2.742 -76.830  43.247  1.00109.45           C  
ATOM   1585  CD  GLU A 201      -3.807 -76.537  44.291  1.00109.45           C  
ATOM   1586  OE1 GLU A 201      -4.842 -75.917  43.929  1.00109.45           O  
ATOM   1587  OE2 GLU A 201      -3.598 -76.931  45.469  1.00109.45           O1-
ATOM   1588  N   SER A 202      -0.761 -74.486  40.825  1.00 81.31           N  
ATOM   1589  CA  SER A 202       0.665 -74.386  40.822  1.00 81.31           C  
ATOM   1590  C   SER A 202       1.099 -73.031  41.297  1.00 81.31           C  
ATOM   1591  O   SER A 202       1.890 -72.920  42.233  1.00 81.31           O  
ATOM   1592  CB  SER A 202       1.279 -74.628  39.431  1.00 81.31           C  
ATOM   1593  OG  SER A 202       0.882 -73.605  38.528  1.00 81.31           O  
ATOM   1594  N   TYR A 203       0.604 -71.966  40.636  1.00 94.81           N  
ATOM   1595  CA  TYR A 203       1.022 -70.622  40.917  1.00 94.81           C  
ATOM   1596  C   TYR A 203       0.526 -70.061  42.226  1.00 94.81           C  
ATOM   1597  O   TYR A 203       1.311 -69.513  42.999  1.00 94.81           O  
ATOM   1598  CB  TYR A 203       0.626 -69.609  39.822  1.00 94.81           C  
ATOM   1599  CG  TYR A 203       1.289 -69.994  38.540  1.00 94.81           C  
ATOM   1600  CD1 TYR A 203       2.660 -70.094  38.458  1.00 94.81           C  
ATOM   1601  CD2 TYR A 203       0.540 -70.210  37.405  1.00 94.81           C  
ATOM   1602  CE1 TYR A 203       3.269 -70.438  37.273  1.00 94.81           C  
ATOM   1603  CE2 TYR A 203       1.145 -70.554  36.218  1.00 94.81           C  
ATOM   1604  CZ  TYR A 203       2.512 -70.672  36.151  1.00 94.81           C  
ATOM   1605  OH  TYR A 203       3.139 -71.024  34.937  1.00 94.81           O  
ATOM   1606  N   PHE A 204      -0.778 -70.220  42.537  1.00 82.99           N  
ATOM   1607  CA  PHE A 204      -1.375 -69.459  43.608  1.00 82.99           C  
ATOM   1608  C   PHE A 204      -1.681 -70.290  44.820  1.00 82.99           C  
ATOM   1609  O   PHE A 204      -2.201 -71.400  44.716  1.00 82.99           O  
ATOM   1610  CB  PHE A 204      -2.722 -68.848  43.176  1.00 82.99           C  
ATOM   1611  CG  PHE A 204      -2.493 -68.001  41.967  1.00 82.99           C  
ATOM   1612  CD1 PHE A 204      -2.184 -66.671  42.090  1.00 82.99           C  
ATOM   1613  CD2 PHE A 204      -2.590 -68.535  40.702  1.00 82.99           C  
ATOM   1614  CE1 PHE A 204      -1.971 -65.886  40.981  1.00 82.99           C  
ATOM   1615  CE2 PHE A 204      -2.377 -67.759  39.586  1.00 82.99           C  
ATOM   1616  CZ  PHE A 204      -2.066 -66.428  39.722  1.00 82.99           C  
ATOM   1617  N   ASP A 205      -1.285 -69.760  46.003  1.00139.69           N  
ATOM   1618  CA  ASP A 205      -1.583 -70.273  47.316  1.00139.69           C  
ATOM   1619  C   ASP A 205      -2.991 -69.921  47.681  1.00139.69           C  
ATOM   1620  O   ASP A 205      -3.691 -70.693  48.335  1.00139.69           O  
ATOM   1621  CB  ASP A 205      -0.759 -69.588  48.420  1.00139.69           C  
ATOM   1622  CG  ASP A 205       0.712 -69.869  48.206  1.00139.69           C  
ATOM   1623  OD1 ASP A 205       1.055 -70.546  47.200  1.00139.69           O  
ATOM   1624  OD2 ASP A 205       1.516 -69.403  49.055  1.00139.69           O1-
ATOM   1625  N   LYS A 206      -3.409 -68.694  47.304  1.00136.12           N  
ATOM   1626  CA  LYS A 206      -4.694 -68.175  47.674  1.00136.12           C  
ATOM   1627  C   LYS A 206      -5.414 -67.748  46.423  1.00136.12           C  
ATOM   1628  O   LYS A 206      -4.788 -67.397  45.423  1.00136.12           O  
ATOM   1629  CB  LYS A 206      -4.565 -66.956  48.596  1.00136.12           C  
ATOM   1630  CG  LYS A 206      -5.865 -66.503  49.253  1.00136.12           C  
ATOM   1631  CD  LYS A 206      -5.605 -65.547  50.416  1.00136.12           C  
ATOM   1632  CE  LYS A 206      -4.888 -66.195  51.606  1.00136.12           C  
ATOM   1633  NZ  LYS A 206      -3.475 -66.470  51.263  1.00136.12           N1+
ATOM   1634  N   LEU A 207      -6.765 -67.792  46.447  1.00 67.25           N  
ATOM   1635  CA  LEU A 207      -7.543 -67.451  45.285  1.00 67.25           C  
ATOM   1636  C   LEU A 207      -8.623 -66.473  45.640  1.00 67.25           C  
ATOM   1637  O   LEU A 207      -9.280 -66.597  46.674  1.00 67.25           O  
ATOM   1638  CB  LEU A 207      -8.290 -68.650  44.692  1.00 67.25           C  
ATOM   1639  CG  LEU A 207      -9.216 -68.263  43.529  1.00 67.25           C  
ATOM   1640  CD1 LEU A 207      -8.405 -67.927  42.272  1.00 67.25           C  
ATOM   1641  CD2 LEU A 207     -10.322 -69.303  43.310  1.00 67.25           C  
ATOM   1642  N   LEU A 208      -8.841 -65.461  44.766  1.00 81.56           N  
ATOM   1643  CA  LEU A 208      -9.911 -64.519  44.963  1.00 81.56           C  
ATOM   1644  C   LEU A 208     -10.754 -64.517  43.717  1.00 81.56           C  
ATOM   1645  O   LEU A 208     -10.404 -63.885  42.720  1.00 81.56           O  
ATOM   1646  CB  LEU A 208      -9.439 -63.071  45.189  1.00 81.56           C  
ATOM   1647  CG  LEU A 208     -10.615 -62.096  45.371  1.00 81.56           C  
ATOM   1648  CD1 LEU A 208     -11.513 -62.539  46.536  1.00 81.56           C  
ATOM   1649  CD2 LEU A 208     -10.140 -60.640  45.491  1.00 81.56           C  
ATOM   1650  N   LEU A 209     -11.922 -65.189  43.751  1.00 74.39           N  
ATOM   1651  CA  LEU A 209     -12.730 -65.269  42.561  1.00 74.39           C  
ATOM   1652  C   LEU A 209     -13.700 -64.122  42.581  1.00 74.39           C  
ATOM   1653  O   LEU A 209     -14.547 -64.021  43.469  1.00 74.39           O  
ATOM   1654  CB  LEU A 209     -13.516 -66.586  42.463  1.00 74.39           C  
ATOM   1655  CG  LEU A 209     -14.347 -66.762  41.180  1.00 74.39           C  
ATOM   1656  CD1 LEU A 209     -13.459 -66.937  39.937  1.00 74.39           C  
ATOM   1657  CD2 LEU A 209     -15.368 -67.896  41.346  1.00 74.39           C  
ATOM   1658  N   LEU A 210     -13.603 -63.225  41.574  1.00165.64           N  
ATOM   1659  CA  LEU A 210     -14.418 -62.042  41.598  1.00165.64           C  
ATOM   1660  C   LEU A 210     -15.283 -61.936  40.379  1.00165.64           C  
ATOM   1661  O   LEU A 210     -14.846 -62.167  39.251  1.00165.64           O  
ATOM   1662  CB  LEU A 210     -13.586 -60.747  41.657  1.00165.64           C  
ATOM   1663  CG  LEU A 210     -12.730 -60.608  42.931  1.00165.64           C  
ATOM   1664  CD1 LEU A 210     -11.932 -59.292  42.937  1.00165.64           C  
ATOM   1665  CD2 LEU A 210     -13.581 -60.787  44.197  1.00165.64           C  
ATOM   1666  N   ASN A 211     -16.573 -61.605  40.610  1.00105.71           N  
ATOM   1667  CA  ASN A 211     -17.508 -61.316  39.559  1.00105.71           C  
ATOM   1668  C   ASN A 211     -18.424 -60.261  40.109  1.00105.71           C  
ATOM   1669  O   ASN A 211     -19.535 -60.562  40.548  1.00105.71           O  
ATOM   1670  CB  ASN A 211     -18.371 -62.526  39.177  1.00105.71           C  
ATOM   1671  CG  ASN A 211     -19.136 -62.177  37.913  1.00105.71           C  
ATOM   1672  ND2 ASN A 211     -20.469 -62.434  37.918  1.00105.71           N  
ATOM   1673  OD1 ASN A 211     -18.563 -61.683  36.945  1.00105.71           O  
ATOM   1674  N   LYS A 212     -17.973 -58.992  40.075  1.00159.48           N  
ATOM   1675  CA  LYS A 212     -18.675 -57.846  40.589  1.00159.48           C  
ATOM   1676  C   LYS A 212     -18.625 -57.920  42.082  1.00159.48           C  
ATOM   1677  O   LYS A 212     -18.129 -57.014  42.747  1.00159.48           O  
ATOM   1678  CB  LYS A 212     -20.164 -57.836  40.197  1.00159.48           C  
ATOM   1679  CG  LYS A 212     -20.428 -57.544  38.719  1.00159.48           C  
ATOM   1680  CD  LYS A 212     -20.018 -56.134  38.297  1.00159.48           C  
ATOM   1681  CE  LYS A 212     -20.455 -55.766  36.879  1.00159.48           C  
ATOM   1682  NZ  LYS A 212     -21.902 -55.447  36.859  1.00159.48           N1+
ATOM   1683  N   SER A 213     -19.065 -59.061  42.640  1.00 91.65           N  
ATOM   1684  CA  SER A 213     -19.039 -59.267  44.058  1.00 91.65           C  
ATOM   1685  C   SER A 213     -17.905 -60.208  44.314  1.00 91.65           C  
ATOM   1686  O   SER A 213     -17.180 -60.578  43.392  1.00 91.65           O  
ATOM   1687  CB  SER A 213     -20.328 -59.899  44.608  1.00 91.65           C  
ATOM   1688  OG  SER A 213     -21.421 -59.013  44.405  1.00 91.65           O  
ATOM   1689  N   LEU A 214     -17.718 -60.607  45.585  1.00178.81           N  
ATOM   1690  CA  LEU A 214     -16.658 -61.511  45.928  1.00178.81           C  
ATOM   1691  C   LEU A 214     -17.319 -62.853  46.057  1.00178.81           C  
ATOM   1692  O   LEU A 214     -17.992 -63.113  47.055  1.00178.81           O  
ATOM   1693  CB  LEU A 214     -16.103 -61.223  47.327  1.00178.81           C  
ATOM   1694  CG  LEU A 214     -15.927 -59.718  47.598  1.00178.81           C  
ATOM   1695  CD1 LEU A 214     -15.144 -59.479  48.900  1.00178.81           C  
ATOM   1696  CD2 LEU A 214     -15.420 -58.969  46.355  1.00178.81           C  
ATOM   1697  N   ILE A 215     -17.163 -63.731  45.045  1.00106.82           N  
ATOM   1698  CA  ILE A 215     -17.797 -65.023  45.055  1.00106.82           C  
ATOM   1699  C   ILE A 215     -17.182 -65.904  46.109  1.00106.82           C  
ATOM   1700  O   ILE A 215     -17.897 -66.528  46.893  1.00106.82           O  
ATOM   1701  CB  ILE A 215     -17.677 -65.720  43.733  1.00106.82           C  
ATOM   1702  CG1 ILE A 215     -18.316 -64.856  42.632  1.00106.82           C  
ATOM   1703  CG2 ILE A 215     -18.320 -67.110  43.870  1.00106.82           C  
ATOM   1704  CD1 ILE A 215     -19.784 -64.529  42.899  1.00106.82           C  
ATOM   1705  N   HIS A 216     -15.834 -65.985  46.155  1.00114.87           N  
ATOM   1706  CA  HIS A 216     -15.187 -66.813  47.140  1.00114.87           C  
ATOM   1707  C   HIS A 216     -13.799 -66.298  47.385  1.00114.87           C  
ATOM   1708  O   HIS A 216     -13.202 -65.666  46.515  1.00114.87           O  
ATOM   1709  CB  HIS A 216     -15.076 -68.294  46.738  1.00114.87           C  
ATOM   1710  CG  HIS A 216     -16.377 -69.032  46.875  1.00114.87           C  
ATOM   1711  CD2 HIS A 216     -16.805 -69.863  47.864  1.00114.87           C  
ATOM   1712  ND1 HIS A 216     -17.406 -68.972  45.963  1.00114.87           N  
ATOM   1713  CE1 HIS A 216     -18.404 -69.753  46.446  1.00114.87           C  
ATOM   1714  NE2 HIS A 216     -18.085 -70.318  47.596  1.00114.87           N  
ATOM   1715  N   TYR A 217     -13.273 -66.519  48.615  1.00 75.76           N  
ATOM   1716  CA  TYR A 217     -11.940 -66.103  48.973  1.00 75.76           C  
ATOM   1717  C   TYR A 217     -11.392 -67.087  49.968  1.00 75.76           C  
ATOM   1718  O   TYR A 217     -12.093 -67.469  50.905  1.00 75.76           O  
ATOM   1719  CB  TYR A 217     -11.933 -64.710  49.634  1.00 75.76           C  
ATOM   1720  CG  TYR A 217     -10.569 -64.352  50.124  1.00 75.76           C  
ATOM   1721  CD1 TYR A 217      -9.570 -63.996  49.250  1.00 75.76           C  
ATOM   1722  CD2 TYR A 217     -10.296 -64.348  51.473  1.00 75.76           C  
ATOM   1723  CE1 TYR A 217      -8.317 -63.649  49.709  1.00 75.76           C  
ATOM   1724  CE2 TYR A 217      -9.048 -64.005  51.940  1.00 75.76           C  
ATOM   1725  CZ  TYR A 217      -8.056 -63.654  51.059  1.00 75.76           C  
ATOM   1726  OH  TYR A 217      -6.781 -63.298  51.547  1.00 75.76           O  
ATOM   1727  N   GLY A 218     -10.115 -67.508  49.807  1.00 27.92           N  
ATOM   1728  CA  GLY A 218      -9.530 -68.433  50.743  1.00 27.92           C  
ATOM   1729  C   GLY A 218      -8.391 -69.153  50.081  1.00 27.92           C  
ATOM   1730  O   GLY A 218      -7.885 -68.724  49.047  1.00 27.92           O  
ATOM   1731  N   GLU A 219      -7.957 -70.285  50.683  1.00 84.71           N  
ATOM   1732  CA  GLU A 219      -6.869 -71.056  50.147  1.00 84.71           C  
ATOM   1733  C   GLU A 219      -7.331 -71.705  48.879  1.00 84.71           C  
ATOM   1734  O   GLU A 219      -8.516 -71.982  48.695  1.00 84.71           O  
ATOM   1735  CB  GLU A 219      -6.302 -72.109  51.126  1.00 84.71           C  
ATOM   1736  CG  GLU A 219      -7.298 -73.150  51.638  1.00 84.71           C  
ATOM   1737  CD  GLU A 219      -6.539 -74.046  52.612  1.00 84.71           C  
ATOM   1738  OE1 GLU A 219      -5.284 -73.932  52.653  1.00 84.71           O  
ATOM   1739  OE2 GLU A 219      -7.190 -74.852  53.325  1.00 84.71           O1-
ATOM   1740  N   VAL A 220      -6.378 -71.964  47.964  1.00 97.08           N  
ATOM   1741  CA  VAL A 220      -6.672 -72.415  46.633  1.00 97.08           C  
ATOM   1742  C   VAL A 220      -7.425 -73.707  46.613  1.00 97.08           C  
ATOM   1743  O   VAL A 220      -8.447 -73.814  45.934  1.00 97.08           O  
ATOM   1744  CB  VAL A 220      -5.431 -72.597  45.806  1.00 97.08           C  
ATOM   1745  CG1 VAL A 220      -4.529 -73.650  46.475  1.00 97.08           C  
ATOM   1746  CG2 VAL A 220      -5.859 -72.961  44.377  1.00 97.08           C  
ATOM   1747  N   ARG A 221      -6.978 -74.716  47.381  1.00 91.46           N  
ATOM   1748  CA  ARG A 221      -7.591 -76.004  47.255  1.00 91.46           C  
ATOM   1749  C   ARG A 221      -9.035 -75.909  47.611  1.00 91.46           C  
ATOM   1750  O   ARG A 221      -9.885 -76.453  46.907  1.00 91.46           O  
ATOM   1751  CB  ARG A 221      -6.950 -77.059  48.174  1.00 91.46           C  
ATOM   1752  CG  ARG A 221      -7.332 -78.499  47.825  1.00 91.46           C  
ATOM   1753  CD  ARG A 221      -6.769 -79.519  48.814  1.00 91.46           C  
ATOM   1754  NE  ARG A 221      -6.946 -80.874  48.222  1.00 91.46           N  
ATOM   1755  CZ  ARG A 221      -6.333 -81.946  48.806  1.00 91.46           C  
ATOM   1756  NH1 ARG A 221      -5.625 -81.774  49.959  1.00 91.46           N1+
ATOM   1757  NH2 ARG A 221      -6.423 -83.182  48.234  1.00 91.46           N  
ATOM   1758  N   GLN A 222      -9.362 -75.216  48.717  1.00 53.97           N  
ATOM   1759  CA  GLN A 222     -10.740 -75.170  49.107  1.00 53.97           C  
ATOM   1760  C   GLN A 222     -11.559 -74.377  48.133  1.00 53.97           C  
ATOM   1761  O   GLN A 222     -12.616 -74.829  47.701  1.00 53.97           O  
ATOM   1762  CB  GLN A 222     -10.965 -74.520  50.480  1.00 53.97           C  
ATOM   1763  CG  GLN A 222     -10.273 -75.247  51.629  1.00 53.97           C  
ATOM   1764  CD  GLN A 222     -10.598 -74.495  52.912  1.00 53.97           C  
ATOM   1765  NE2 GLN A 222      -9.602 -73.753  53.456  1.00 53.97           N  
ATOM   1766  OE1 GLN A 222     -11.717 -74.565  53.416  1.00 53.97           O  
ATOM   1767  N   VAL A 223     -11.088 -73.166  47.776  1.00116.48           N  
ATOM   1768  CA  VAL A 223     -11.804 -72.215  46.959  1.00116.48           C  
ATOM   1769  C   VAL A 223     -11.917 -72.591  45.510  1.00116.48           C  
ATOM   1770  O   VAL A 223     -12.977 -72.411  44.909  1.00116.48           O  
ATOM   1771  CB  VAL A 223     -11.182 -70.848  46.987  1.00116.48           C  
ATOM   1772  CG1 VAL A 223     -11.254 -70.300  48.421  1.00116.48           C  
ATOM   1773  CG2 VAL A 223      -9.752 -70.951  46.437  1.00116.48           C  
ATOM   1774  N   LEU A 224     -10.825 -73.090  44.895  1.00164.14           N  
ATOM   1775  CA  LEU A 224     -10.892 -73.374  43.489  1.00164.14           C  
ATOM   1776  C   LEU A 224     -11.645 -74.647  43.309  1.00164.14           C  
ATOM   1777  O   LEU A 224     -11.061 -75.728  43.259  1.00164.14           O  
ATOM   1778  CB  LEU A 224      -9.522 -73.591  42.813  1.00164.14           C  
ATOM   1779  CG  LEU A 224      -8.691 -72.315  42.580  1.00164.14           C  
ATOM   1780  CD1 LEU A 224      -9.334 -71.412  41.520  1.00164.14           C  
ATOM   1781  CD2 LEU A 224      -8.418 -71.561  43.885  1.00164.14           C  
ATOM   1782  N   GLU A 225     -12.978 -74.532  43.174  1.00 78.20           N  
ATOM   1783  CA  GLU A 225     -13.812 -75.681  43.005  1.00 78.20           C  
ATOM   1784  C   GLU A 225     -14.754 -75.356  41.889  1.00 78.20           C  
ATOM   1785  O   GLU A 225     -14.974 -74.189  41.575  1.00 78.20           O  
ATOM   1786  CB  GLU A 225     -14.640 -75.999  44.261  1.00 78.20           C  
ATOM   1787  CG  GLU A 225     -15.345 -77.356  44.230  1.00 78.20           C  
ATOM   1788  CD  GLU A 225     -15.869 -77.630  45.634  1.00 78.20           C  
ATOM   1789  OE1 GLU A 225     -15.616 -76.790  46.536  1.00 78.20           O  
ATOM   1790  OE2 GLU A 225     -16.533 -78.685  45.820  1.00 78.20           O1-
ATOM   1791  N   PRO A 226     -15.286 -76.365  41.254  1.00 97.43           N  
ATOM   1792  CA  PRO A 226     -16.206 -76.116  40.183  1.00 97.43           C  
ATOM   1793  C   PRO A 226     -17.461 -75.440  40.634  1.00 97.43           C  
ATOM   1794  O   PRO A 226     -18.071 -74.736  39.831  1.00 97.43           O  
ATOM   1795  CB  PRO A 226     -16.409 -77.463  39.491  1.00 97.43           C  
ATOM   1796  CG  PRO A 226     -15.060 -78.172  39.720  1.00 97.43           C  
ATOM   1797  CD  PRO A 226     -14.536 -77.591  41.046  1.00 97.43           C  
ATOM   1798  N   THR A 227     -17.874 -75.643  41.899  1.00107.03           N  
ATOM   1799  CA  THR A 227     -19.085 -75.039  42.376  1.00107.03           C  
ATOM   1800  C   THR A 227     -18.926 -73.549  42.365  1.00107.03           C  
ATOM   1801  O   THR A 227     -19.786 -72.827  41.863  1.00107.03           O  
ATOM   1802  CB  THR A 227     -19.407 -75.441  43.790  1.00107.03           C  
ATOM   1803  CG2 THR A 227     -19.528 -76.972  43.852  1.00107.03           C  
ATOM   1804  OG1 THR A 227     -18.387 -74.999  44.674  1.00107.03           O  
ATOM   1805  N   VAL A 228     -17.803 -73.057  42.924  1.00100.14           N  
ATOM   1806  CA  VAL A 228     -17.545 -71.649  43.034  1.00100.14           C  
ATOM   1807  C   VAL A 228     -17.352 -71.052  41.675  1.00100.14           C  
ATOM   1808  O   VAL A 228     -17.878 -69.982  41.375  1.00100.14           O  
ATOM   1809  CB  VAL A 228     -16.323 -71.348  43.856  1.00100.14           C  
ATOM   1810  CG1 VAL A 228     -16.571 -71.871  45.280  1.00100.14           C  
ATOM   1811  CG2 VAL A 228     -15.082 -71.968  43.188  1.00100.14           C  
ATOM   1812  N   MET A 229     -16.586 -71.744  40.811  1.00 42.52           N  
ATOM   1813  CA  MET A 229     -16.273 -71.234  39.509  1.00 42.52           C  
ATOM   1814  C   MET A 229     -17.529 -71.102  38.710  1.00 42.52           C  
ATOM   1815  O   MET A 229     -17.765 -70.080  38.067  1.00 42.52           O  
ATOM   1816  CB  MET A 229     -15.343 -72.176  38.720  1.00 42.52           C  
ATOM   1817  CG  MET A 229     -13.942 -72.329  39.315  1.00 42.52           C  
ATOM   1818  SD  MET A 229     -12.969 -73.662  38.551  1.00 42.52           S  
ATOM   1819  CE  MET A 229     -12.942 -72.918  36.894  1.00 42.52           C  
ATOM   1820  N   SER A 230     -18.393 -72.129  38.759  1.00 85.96           N  
ATOM   1821  CA  SER A 230     -19.581 -72.091  37.964  1.00 85.96           C  
ATOM   1822  C   SER A 230     -20.383 -70.926  38.403  1.00 85.96           C  
ATOM   1823  O   SER A 230     -20.909 -70.204  37.574  1.00 85.96           O  
ATOM   1824  CB  SER A 230     -20.459 -73.343  38.102  1.00 85.96           C  
ATOM   1825  OG  SER A 230     -21.612 -73.216  37.284  1.00 85.96           O  
ATOM   1826  N   LYS A 231     -20.463 -70.671  39.716  1.00 55.63           N  
ATOM   1827  CA  LYS A 231     -21.274 -69.599  40.212  1.00 55.63           C  
ATOM   1828  C   LYS A 231     -20.784 -68.293  39.638  1.00 55.63           C  
ATOM   1829  O   LYS A 231     -21.576 -67.437  39.248  1.00 55.63           O  
ATOM   1830  CB  LYS A 231     -21.172 -69.508  41.747  1.00 55.63           C  
ATOM   1831  CG  LYS A 231     -22.244 -68.668  42.439  1.00 55.63           C  
ATOM   1832  CD  LYS A 231     -22.261 -68.927  43.946  1.00 55.63           C  
ATOM   1833  CE  LYS A 231     -23.332 -68.159  44.716  1.00 55.63           C  
ATOM   1834  NZ  LYS A 231     -23.331 -68.607  46.127  1.00 55.63           N1+
ATOM   1835  N   ALA A 232     -19.454 -68.078  39.590  1.00 45.19           N  
ATOM   1836  CA  ALA A 232     -18.963 -66.826  39.081  1.00 45.19           C  
ATOM   1837  C   ALA A 232     -19.263 -66.675  37.616  1.00 45.19           C  
ATOM   1838  O   ALA A 232     -19.809 -65.660  37.186  1.00 45.19           O  
ATOM   1839  CB  ALA A 232     -17.445 -66.663  39.260  1.00 45.19           C  
ATOM   1840  N   TYR A 233     -18.939 -67.702  36.808  1.00 66.98           N  
ATOM   1841  CA  TYR A 233     -19.172 -67.641  35.392  1.00 66.98           C  
ATOM   1842  C   TYR A 233     -20.648 -67.577  35.105  1.00 66.98           C  
ATOM   1843  O   TYR A 233     -21.080 -66.831  34.229  1.00 66.98           O  
ATOM   1844  CB  TYR A 233     -18.617 -68.847  34.614  1.00 66.98           C  
ATOM   1845  CG  TYR A 233     -17.152 -68.647  34.438  1.00 66.98           C  
ATOM   1846  CD1 TYR A 233     -16.245 -69.022  35.403  1.00 66.98           C  
ATOM   1847  CD2 TYR A 233     -16.694 -68.074  33.275  1.00 66.98           C  
ATOM   1848  CE1 TYR A 233     -14.898 -68.820  35.201  1.00 66.98           C  
ATOM   1849  CE2 TYR A 233     -15.351 -67.870  33.069  1.00 66.98           C  
ATOM   1850  CZ  TYR A 233     -14.451 -68.244  34.034  1.00 66.98           C  
ATOM   1851  OH  TYR A 233     -13.073 -68.035  33.825  1.00 66.98           O  
ATOM   1852  N   VAL A 234     -21.462 -68.364  35.838  1.00 68.01           N  
ATOM   1853  CA  VAL A 234     -22.892 -68.428  35.652  1.00 68.01           C  
ATOM   1854  C   VAL A 234     -23.433 -67.082  35.965  1.00 68.01           C  
ATOM   1855  O   VAL A 234     -24.451 -66.655  35.424  1.00 68.01           O  
ATOM   1856  CB  VAL A 234     -23.675 -69.340  36.576  1.00 68.01           C  
ATOM   1857  CG1 VAL A 234     -23.260 -70.792  36.403  1.00 68.01           C  
ATOM   1858  CG2 VAL A 234     -23.547 -68.854  38.017  1.00 68.01           C  
ATOM   1859  N   ASN A 235     -22.743 -66.355  36.853  1.00 81.54           N  
ATOM   1860  CA  ASN A 235     -23.248 -65.090  37.273  1.00 81.54           C  
ATOM   1861  C   ASN A 235     -24.495 -65.344  38.042  1.00 81.54           C  
ATOM   1862  O   ASN A 235     -25.525 -64.699  37.848  1.00 81.54           O  
ATOM   1863  CB  ASN A 235     -23.548 -64.131  36.106  1.00 81.54           C  
ATOM   1864  CG  ASN A 235     -23.573 -62.708  36.650  1.00 81.54           C  
ATOM   1865  ND2 ASN A 235     -22.992 -61.754  35.874  1.00 81.54           N  
ATOM   1866  OD1 ASN A 235     -24.078 -62.449  37.742  1.00 81.54           O  
ATOM   1867  N   GLN A 236     -24.390 -66.331  38.952  1.00195.36           N  
ATOM   1868  CA  GLN A 236     -25.427 -66.752  39.842  1.00195.36           C  
ATOM   1869  C   GLN A 236     -26.617 -67.185  39.071  1.00195.36           C  
ATOM   1870  O   GLN A 236     -26.765 -66.916  37.878  1.00195.36           O  
ATOM   1871  CB  GLN A 236     -25.827 -65.732  40.923  1.00195.36           C  
ATOM   1872  CG  GLN A 236     -24.718 -65.512  41.953  1.00195.36           C  
ATOM   1873  CD  GLN A 236     -25.282 -64.714  43.119  1.00195.36           C  
ATOM   1874  NE2 GLN A 236     -26.547 -65.021  43.513  1.00195.36           N  
ATOM   1875  OE1 GLN A 236     -24.608 -63.848  43.672  1.00195.36           O  
ATOM   1876  N   GLY A 237     -27.503 -67.922  39.760  1.00 73.33           N  
ATOM   1877  CA  GLY A 237     -28.611 -68.499  39.079  1.00 73.33           C  
ATOM   1878  C   GLY A 237     -28.008 -69.724  38.497  1.00 73.33           C  
ATOM   1879  O   GLY A 237     -26.786 -69.861  38.494  1.00 73.33           O  
ATOM   1880  N   ILE A 238     -28.811 -70.659  37.974  1.00110.21           N  
ATOM   1881  CA  ILE A 238     -28.089 -71.762  37.435  1.00110.21           C  
ATOM   1882  C   ILE A 238     -27.802 -71.411  36.017  1.00110.21           C  
ATOM   1883  O   ILE A 238     -28.381 -71.955  35.079  1.00110.21           O  
ATOM   1884  CB  ILE A 238     -28.842 -73.063  37.547  1.00110.21           C  
ATOM   1885  CG1 ILE A 238     -30.200 -73.023  36.819  1.00110.21           C  
ATOM   1886  CG2 ILE A 238     -28.961 -73.373  39.047  1.00110.21           C  
ATOM   1887  CD1 ILE A 238     -30.869 -74.390  36.699  1.00110.21           C  
ATOM   1888  N   LEU A 239     -26.863 -70.463  35.830  1.00139.50           N  
ATOM   1889  CA  LEU A 239     -26.574 -70.082  34.486  1.00139.50           C  
ATOM   1890  C   LEU A 239     -25.909 -71.232  33.823  1.00139.50           C  
ATOM   1891  O   LEU A 239     -26.168 -71.532  32.659  1.00139.50           O  
ATOM   1892  CB  LEU A 239     -25.647 -68.869  34.371  1.00139.50           C  
ATOM   1893  CG  LEU A 239     -25.338 -68.410  32.927  1.00139.50           C  
ATOM   1894  CD1 LEU A 239     -24.357 -69.342  32.199  1.00139.50           C  
ATOM   1895  CD2 LEU A 239     -26.639 -68.199  32.132  1.00139.50           C  
ATOM   1896  N   PHE A 240     -25.023 -71.905  34.570  1.00 79.00           N  
ATOM   1897  CA  PHE A 240     -24.233 -72.948  34.003  1.00 79.00           C  
ATOM   1898  C   PHE A 240     -24.986 -74.217  34.163  1.00 79.00           C  
ATOM   1899  O   PHE A 240     -25.231 -74.684  35.274  1.00 79.00           O  
ATOM   1900  CB  PHE A 240     -22.859 -73.122  34.674  1.00 79.00           C  
ATOM   1901  CG  PHE A 240     -22.113 -74.230  34.021  1.00 79.00           C  
ATOM   1902  CD1 PHE A 240     -21.337 -73.984  32.907  1.00 79.00           C  
ATOM   1903  CD2 PHE A 240     -22.182 -75.509  34.515  1.00 79.00           C  
ATOM   1904  CE1 PHE A 240     -20.646 -75.007  32.300  1.00 79.00           C  
ATOM   1905  CE2 PHE A 240     -21.489 -76.532  33.914  1.00 79.00           C  
ATOM   1906  CZ  PHE A 240     -20.719 -76.282  32.802  1.00 79.00           C  
ATOM   1907  N   ASN A 241     -25.406 -74.785  33.021  1.00 84.50           N  
ATOM   1908  CA  ASN A 241     -26.046 -76.061  33.058  1.00 84.50           C  
ATOM   1909  C   ASN A 241     -24.939 -77.049  33.023  1.00 84.50           C  
ATOM   1910  O   ASN A 241     -23.847 -76.751  32.540  1.00 84.50           O  
ATOM   1911  CB  ASN A 241     -26.982 -76.354  31.873  1.00 84.50           C  
ATOM   1912  CG  ASN A 241     -28.248 -75.537  32.076  1.00 84.50           C  
ATOM   1913  ND2 ASN A 241     -28.827 -75.613  33.303  1.00 84.50           N  
ATOM   1914  OD1 ASN A 241     -28.711 -74.848  31.170  1.00 84.50           O  
ATOM   1915  N   ASN A 242     -25.187 -78.264  33.536  1.00217.84           N  
ATOM   1916  CA  ASN A 242     -24.112 -79.199  33.611  1.00217.84           C  
ATOM   1917  C   ASN A 242     -23.876 -79.770  32.257  1.00217.84           C  
ATOM   1918  O   ASN A 242     -24.570 -80.686  31.819  1.00217.84           O  
ATOM   1919  CB  ASN A 242     -24.390 -80.369  34.570  1.00217.84           C  
ATOM   1920  CG  ASN A 242     -23.061 -81.043  34.871  1.00217.84           C  
ATOM   1921  ND2 ASN A 242     -22.165 -80.308  35.583  1.00217.84           N  
ATOM   1922  OD1 ASN A 242     -22.817 -82.179  34.472  1.00217.84           O  
ATOM   1923  N   ALA A 243     -22.876 -79.221  31.543  1.00306.53           N  
ATOM   1924  CA  ALA A 243     -22.550 -79.760  30.261  1.00306.53           C  
ATOM   1925  C   ALA A 243     -21.449 -78.932  29.693  1.00306.53           C  
ATOM   1926  O   ALA A 243     -21.238 -77.790  30.094  1.00306.53           O  
ATOM   1927  CB  ALA A 243     -23.716 -79.717  29.261  1.00306.53           C  
ATOM   1928  N   ALA A 244     -20.699 -79.518  28.744  1.00285.84           N  
ATOM   1929  CA  ALA A 244     -19.671 -78.795  28.067  1.00285.84           C  
ATOM   1930  C   ALA A 244     -19.841 -79.151  26.631  1.00285.84           C  
ATOM   1931  O   ALA A 244     -20.237 -80.269  26.308  1.00285.84           O  
ATOM   1932  CB  ALA A 244     -18.244 -79.203  28.478  1.00285.84           C  
ATOM   1933  N   GLU A 245     -19.576 -78.201  25.718  1.00239.88           N  
ATOM   1934  CA  GLU A 245     -19.741 -78.560  24.346  1.00239.88           C  
ATOM   1935  C   GLU A 245     -18.419 -79.050  23.862  1.00239.88           C  
ATOM   1936  O   GLU A 245     -17.453 -78.298  23.761  1.00239.88           O  
ATOM   1937  CB  GLU A 245     -20.247 -77.396  23.473  1.00239.88           C  
ATOM   1938  CG  GLU A 245     -19.446 -76.101  23.615  1.00239.88           C  
ATOM   1939  CD  GLU A 245     -20.266 -74.984  22.981  1.00239.88           C  
ATOM   1940  OE1 GLU A 245     -21.145 -75.295  22.136  1.00239.88           O  
ATOM   1941  OE2 GLU A 245     -20.019 -73.802  23.340  1.00239.88           O1-
ATOM   1942  N   VAL A 246     -18.357 -80.365  23.575  1.00 61.07           N  
ATOM   1943  CA  VAL A 246     -17.134 -80.962  23.133  1.00 61.07           C  
ATOM   1944  C   VAL A 246     -17.501 -81.953  22.077  1.00 61.07           C  
ATOM   1945  O   VAL A 246     -18.636 -82.420  22.016  1.00 61.07           O  
ATOM   1946  CB  VAL A 246     -16.426 -81.718  24.227  1.00 61.07           C  
ATOM   1947  CG1 VAL A 246     -15.154 -82.370  23.658  1.00 61.07           C  
ATOM   1948  CG2 VAL A 246     -16.162 -80.758  25.398  1.00 61.07           C  
ATOM   1949  N   HIS A 247     -16.534 -82.277  21.200  1.00229.68           N  
ATOM   1950  CA  HIS A 247     -16.768 -83.244  20.175  1.00229.68           C  
ATOM   1951  C   HIS A 247     -17.067 -84.534  20.850  1.00229.68           C  
ATOM   1952  O   HIS A 247     -16.323 -84.988  21.718  1.00229.68           O  
ATOM   1953  CB  HIS A 247     -15.536 -83.463  19.276  1.00229.68           C  
ATOM   1954  CG  HIS A 247     -15.720 -84.493  18.200  1.00229.68           C  
ATOM   1955  CD2 HIS A 247     -15.214 -85.754  18.113  1.00229.68           C  
ATOM   1956  ND1 HIS A 247     -16.445 -84.300  17.042  1.00229.68           N  
ATOM   1957  CE1 HIS A 247     -16.338 -85.444  16.319  1.00229.68           C  
ATOM   1958  NE2 HIS A 247     -15.600 -86.356  16.928  1.00229.68           N  
ATOM   1959  N   SER A 248     -18.203 -85.145  20.476  1.00150.61           N  
ATOM   1960  CA  SER A 248     -18.549 -86.413  21.035  1.00150.61           C  
ATOM   1961  C   SER A 248     -17.899 -87.437  20.180  1.00150.61           C  
ATOM   1962  O   SER A 248     -17.526 -87.162  19.040  1.00150.61           O  
ATOM   1963  CB  SER A 248     -20.060 -86.699  21.033  1.00150.61           C  
ATOM   1964  OG  SER A 248     -20.316 -87.974  21.606  1.00150.61           O  
ATOM   1965  N   SER A 249     -17.732 -88.656  20.720  1.00 19.89           N  
ATOM   1966  CA  SER A 249     -17.157 -89.704  19.940  1.00 19.89           C  
ATOM   1967  C   SER A 249     -18.261 -90.179  19.001  1.00 19.89           C  
ATOM   1968  O   SER A 249     -19.246 -89.410  18.815  1.00 19.89           O  
ATOM   1969  CB  SER A 249     -16.701 -90.907  20.785  1.00 19.89           C  
ATOM   1970  OG  SER A 249     -17.818 -91.520  21.410  1.00 19.89           O  
ATOM   1971  OXT SER A 249     -18.142 -91.310  18.464  1.00 19.89           O1-
TER   
ATOM   1972  N   MET B   1      21.122 -19.489  -5.227  1.00150.02           N  
ATOM   1973  CA  MET B   1      20.690 -18.110  -5.560  1.00150.02           C  
ATOM   1974  C   MET B   1      21.129 -17.129  -4.551  1.00150.02           C  
ATOM   1975  O   MET B   1      20.430 -16.894  -3.565  1.00150.02           O  
ATOM   1976  CB  MET B   1      19.157 -18.017  -5.626  1.00150.02           C  
ATOM   1977  CG  MET B   1      18.658 -16.616  -5.989  1.00150.02           C  
ATOM   1978  SD  MET B   1      16.858 -16.378  -5.841  1.00150.02           S  
ATOM   1979  CE  MET B   1      16.425 -17.144  -7.428  1.00150.02           C  
ATOM   1980  N   LYS B   2      22.289 -16.503  -4.810  1.00273.12           N  
ATOM   1981  CA  LYS B   2      22.754 -15.552  -3.865  1.00273.12           C  
ATOM   1982  C   LYS B   2      22.859 -16.290  -2.578  1.00273.12           C  
ATOM   1983  O   LYS B   2      22.455 -15.787  -1.538  1.00273.12           O  
ATOM   1984  CB  LYS B   2      21.748 -14.405  -3.674  1.00273.12           C  
ATOM   1985  CG  LYS B   2      21.670 -13.419  -4.843  1.00273.12           C  
ATOM   1986  CD  LYS B   2      21.113 -14.008  -6.139  1.00273.12           C  
ATOM   1987  CE  LYS B   2      20.864 -12.951  -7.217  1.00273.12           C  
ATOM   1988  NZ  LYS B   2      22.087 -12.143  -7.421  1.00273.12           N1+
ATOM   1989  N   ILE B   3      23.301 -17.556  -2.622  1.00134.05           N  
ATOM   1990  CA  ILE B   3      23.430 -18.219  -1.367  1.00134.05           C  
ATOM   1991  C   ILE B   3      24.456 -17.427  -0.638  1.00134.05           C  
ATOM   1992  O   ILE B   3      24.328 -17.159   0.555  1.00134.05           O  
ATOM   1993  CB  ILE B   3      23.863 -19.653  -1.471  1.00134.05           C  
ATOM   1994  CG1 ILE B   3      25.241 -19.766  -2.131  1.00134.05           C  
ATOM   1995  CG2 ILE B   3      22.753 -20.440  -2.186  1.00134.05           C  
ATOM   1996  CD1 ILE B   3      25.806 -21.182  -2.072  1.00134.05           C  
ATOM   1997  N   VAL B   4      25.507 -17.024  -1.369  1.00 37.24           N  
ATOM   1998  CA  VAL B   4      26.525 -16.197  -0.802  1.00 37.24           C  
ATOM   1999  C   VAL B   4      25.926 -14.866  -0.474  1.00 37.24           C  
ATOM   2000  O   VAL B   4      26.224 -14.294   0.571  1.00 37.24           O  
ATOM   2001  CB  VAL B   4      27.683 -15.970  -1.726  1.00 37.24           C  
ATOM   2002  CG1 VAL B   4      28.651 -14.965  -1.078  1.00 37.24           C  
ATOM   2003  CG2 VAL B   4      28.326 -17.336  -2.021  1.00 37.24           C  
ATOM   2004  N   GLU B   5      25.045 -14.340  -1.352  1.00134.66           N  
ATOM   2005  CA  GLU B   5      24.491 -13.026  -1.162  1.00134.66           C  
ATOM   2006  C   GLU B   5      23.663 -13.015   0.083  1.00134.66           C  
ATOM   2007  O   GLU B   5      23.582 -12.008   0.783  1.00134.66           O  
ATOM   2008  CB  GLU B   5      23.606 -12.568  -2.327  1.00134.66           C  
ATOM   2009  CG  GLU B   5      24.336 -12.596  -3.671  1.00134.66           C  
ATOM   2010  CD  GLU B   5      25.742 -12.044  -3.476  1.00134.66           C  
ATOM   2011  OE1 GLU B   5      26.596 -12.774  -2.903  1.00134.66           O  
ATOM   2012  OE2 GLU B   5      25.982 -10.889  -3.913  1.00134.66           O1-
ATOM   2013  N   PHE B   6      23.008 -14.146   0.372  1.00 60.06           N  
ATOM   2014  CA  PHE B   6      22.197 -14.350   1.532  1.00 60.06           C  
ATOM   2015  C   PHE B   6      23.117 -14.202   2.693  1.00 60.06           C  
ATOM   2016  O   PHE B   6      22.778 -13.600   3.709  1.00 60.06           O  
ATOM   2017  CB  PHE B   6      21.625 -15.779   1.557  1.00 60.06           C  
ATOM   2018  CG  PHE B   6      20.790 -15.976   2.773  1.00 60.06           C  
ATOM   2019  CD1 PHE B   6      19.508 -15.478   2.838  1.00 60.06           C  
ATOM   2020  CD2 PHE B   6      21.284 -16.684   3.844  1.00 60.06           C  
ATOM   2021  CE1 PHE B   6      18.741 -15.674   3.962  1.00 60.06           C  
ATOM   2022  CE2 PHE B   6      20.521 -16.881   4.968  1.00 60.06           C  
ATOM   2023  CZ  PHE B   6      19.247 -16.375   5.032  1.00 60.06           C  
ATOM   2024  N   ILE B   7      24.320 -14.773   2.555  1.00 43.10           N  
ATOM   2025  CA  ILE B   7      25.336 -14.676   3.553  1.00 43.10           C  
ATOM   2026  C   ILE B   7      25.716 -13.230   3.656  1.00 43.10           C  
ATOM   2027  O   ILE B   7      25.923 -12.708   4.750  1.00 43.10           O  
ATOM   2028  CB  ILE B   7      26.534 -15.483   3.165  1.00 43.10           C  
ATOM   2029  CG1 ILE B   7      26.129 -16.962   3.067  1.00 43.10           C  
ATOM   2030  CG2 ILE B   7      27.669 -15.211   4.164  1.00 43.10           C  
ATOM   2031  CD1 ILE B   7      27.123 -17.809   2.283  1.00 43.10           C  
ATOM   2032  N   ASP B   8      25.808 -12.546   2.498  1.00 70.21           N  
ATOM   2033  CA  ASP B   8      26.192 -11.162   2.433  1.00 70.21           C  
ATOM   2034  C   ASP B   8      25.202 -10.346   3.193  1.00 70.21           C  
ATOM   2035  O   ASP B   8      25.572  -9.449   3.948  1.00 70.21           O  
ATOM   2036  CB  ASP B   8      26.150 -10.601   1.001  1.00 70.21           C  
ATOM   2037  CG  ASP B   8      27.311 -11.178   0.221  1.00 70.21           C  
ATOM   2038  OD1 ASP B   8      28.280 -11.656   0.872  1.00 70.21           O  
ATOM   2039  OD2 ASP B   8      27.254 -11.142  -1.037  1.00 70.21           O1-
ATOM   2040  N   ALA B   9      23.907 -10.659   3.003  1.00 34.85           N  
ATOM   2041  CA  ALA B   9      22.820  -9.930   3.585  1.00 34.85           C  
ATOM   2042  C   ALA B   9      22.895 -10.010   5.076  1.00 34.85           C  
ATOM   2043  O   ALA B   9      22.629  -9.032   5.776  1.00 34.85           O  
ATOM   2044  CB  ALA B   9      21.453 -10.508   3.187  1.00 34.85           C  
ATOM   2045  N   LEU B  10      23.261 -11.190   5.601  1.00 68.45           N  
ATOM   2046  CA  LEU B  10      23.328 -11.418   7.014  1.00 68.45           C  
ATOM   2047  C   LEU B  10      24.323 -10.481   7.629  1.00 68.45           C  
ATOM   2048  O   LEU B  10      24.097  -9.974   8.724  1.00 68.45           O  
ATOM   2049  CB  LEU B  10      23.812 -12.841   7.343  1.00 68.45           C  
ATOM   2050  CG  LEU B  10      22.786 -13.941   7.029  1.00 68.45           C  
ATOM   2051  CD1 LEU B  10      23.400 -15.336   7.231  1.00 68.45           C  
ATOM   2052  CD2 LEU B  10      21.512 -13.751   7.866  1.00 68.45           C  
ATOM   2053  N   THR B  11      25.481 -10.261   6.977  1.00108.44           N  
ATOM   2054  CA  THR B  11      26.453  -9.383   7.563  1.00108.44           C  
ATOM   2055  C   THR B  11      25.995  -7.949   7.541  1.00108.44           C  
ATOM   2056  O   THR B  11      26.150  -7.242   8.536  1.00108.44           O  
ATOM   2057  CB  THR B  11      27.811  -9.469   6.920  1.00108.44           C  
ATOM   2058  CG2 THR B  11      27.762  -8.848   5.515  1.00108.44           C  
ATOM   2059  OG1 THR B  11      28.767  -8.789   7.721  1.00108.44           O  
ATOM   2060  N   GLN B  12      25.457  -7.472   6.394  1.00111.87           N  
ATOM   2061  CA  GLN B  12      25.051  -6.100   6.211  1.00111.87           C  
ATOM   2062  C   GLN B  12      23.774  -5.696   6.905  1.00111.87           C  
ATOM   2063  O   GLN B  12      23.708  -4.615   7.486  1.00111.87           O  
ATOM   2064  CB  GLN B  12      24.976  -5.701   4.725  1.00111.87           C  
ATOM   2065  CG  GLN B  12      23.959  -6.477   3.887  1.00111.87           C  
ATOM   2066  CD  GLN B  12      24.204  -6.090   2.433  1.00111.87           C  
ATOM   2067  NE2 GLN B  12      23.111  -5.777   1.688  1.00111.87           N  
ATOM   2068  OE1 GLN B  12      25.344  -6.056   1.974  1.00111.87           O  
ATOM   2069  N   TYR B  13      22.722  -6.538   6.916  1.00 90.17           N  
ATOM   2070  CA  TYR B  13      21.476  -6.039   7.433  1.00 90.17           C  
ATOM   2071  C   TYR B  13      21.162  -6.583   8.791  1.00 90.17           C  
ATOM   2072  O   TYR B  13      21.403  -7.748   9.095  1.00 90.17           O  
ATOM   2073  CB  TYR B  13      20.255  -6.359   6.557  1.00 90.17           C  
ATOM   2074  CG  TYR B  13      20.266  -5.458   5.375  1.00 90.17           C  
ATOM   2075  CD1 TYR B  13      19.783  -4.175   5.503  1.00 90.17           C  
ATOM   2076  CD2 TYR B  13      20.730  -5.878   4.151  1.00 90.17           C  
ATOM   2077  CE1 TYR B  13      19.774  -3.315   4.431  1.00 90.17           C  
ATOM   2078  CE2 TYR B  13      20.728  -5.019   3.077  1.00 90.17           C  
ATOM   2079  CZ  TYR B  13      20.241  -3.739   3.214  1.00 90.17           C  
ATOM   2080  OH  TYR B  13      20.235  -2.858   2.110  1.00 90.17           O  
ATOM   2081  N   SER B  14      20.644  -5.679   9.653  1.00 89.54           N  
ATOM   2082  CA  SER B  14      20.223  -5.952  10.998  1.00 89.54           C  
ATOM   2083  C   SER B  14      18.927  -6.718  11.025  1.00 89.54           C  
ATOM   2084  O   SER B  14      18.713  -7.535  11.918  1.00 89.54           O  
ATOM   2085  CB  SER B  14      20.003  -4.662  11.808  1.00 89.54           C  
ATOM   2086  OG  SER B  14      19.569  -4.972  13.125  1.00 89.54           O  
ATOM   2087  N   PHE B  15      18.011  -6.450  10.069  1.00140.22           N  
ATOM   2088  CA  PHE B  15      16.706  -7.062  10.088  1.00140.22           C  
ATOM   2089  C   PHE B  15      16.808  -8.524   9.774  1.00140.22           C  
ATOM   2090  O   PHE B  15      16.089  -9.342  10.348  1.00140.22           O  
ATOM   2091  CB  PHE B  15      15.699  -6.412   9.112  1.00140.22           C  
ATOM   2092  CG  PHE B  15      15.938  -6.862   7.710  1.00140.22           C  
ATOM   2093  CD1 PHE B  15      17.011  -6.418   6.970  1.00140.22           C  
ATOM   2094  CD2 PHE B  15      15.072  -7.761   7.142  1.00140.22           C  
ATOM   2095  CE1 PHE B  15      17.200  -6.858   5.681  1.00140.22           C  
ATOM   2096  CE2 PHE B  15      15.255  -8.204   5.851  1.00140.22           C  
ATOM   2097  CZ  PHE B  15      16.322  -7.752   5.114  1.00140.22           C  
ATOM   2098  N   LEU B  16      17.688  -8.882   8.818  1.00 67.90           N  
ATOM   2099  CA  LEU B  16      17.859 -10.245   8.400  1.00 67.90           C  
ATOM   2100  C   LEU B  16      18.485 -11.028   9.505  1.00 67.90           C  
ATOM   2101  O   LEU B  16      18.244 -12.226   9.635  1.00 67.90           O  
ATOM   2102  CB  LEU B  16      18.730 -10.409   7.138  1.00 67.90           C  
ATOM   2103  CG  LEU B  16      18.717 -11.850   6.584  1.00 67.90           C  
ATOM   2104  CD1 LEU B  16      17.317 -12.247   6.083  1.00 67.90           C  
ATOM   2105  CD2 LEU B  16      19.793 -12.050   5.506  1.00 67.90           C  
ATOM   2106  N   GLN B  17      19.363 -10.385  10.296  1.00 94.36           N  
ATOM   2107  CA  GLN B  17      20.013 -11.083  11.365  1.00 94.36           C  
ATOM   2108  C   GLN B  17      19.002 -11.457  12.412  1.00 94.36           C  
ATOM   2109  O   GLN B  17      18.999 -12.585  12.906  1.00 94.36           O  
ATOM   2110  CB  GLN B  17      21.136 -10.255  12.001  1.00 94.36           C  
ATOM   2111  CG  GLN B  17      22.089 -11.099  12.843  1.00 94.36           C  
ATOM   2112  CD  GLN B  17      23.271 -10.223  13.220  1.00 94.36           C  
ATOM   2113  NE2 GLN B  17      23.659  -9.300  12.297  1.00 94.36           N  
ATOM   2114  OE1 GLN B  17      23.841 -10.359  14.299  1.00 94.36           O  
ATOM   2115  N   LYS B  18      18.095 -10.523  12.763  1.00 49.24           N  
ATOM   2116  CA  LYS B  18      17.079 -10.734  13.762  1.00 49.24           C  
ATOM   2117  C   LYS B  18      16.139 -11.799  13.275  1.00 49.24           C  
ATOM   2118  O   LYS B  18      15.576 -12.551  14.069  1.00 49.24           O  
ATOM   2119  CB  LYS B  18      16.277  -9.449  14.042  1.00 49.24           C  
ATOM   2120  CG  LYS B  18      17.131  -8.338  14.659  1.00 49.24           C  
ATOM   2121  CD  LYS B  18      16.544  -6.930  14.513  1.00 49.24           C  
ATOM   2122  CE  LYS B  18      17.439  -5.850  15.125  1.00 49.24           C  
ATOM   2123  NZ  LYS B  18      16.875  -4.508  14.865  1.00 49.24           N1+
ATOM   2124  N   ALA B  19      15.910 -11.855  11.950  1.00 34.96           N  
ATOM   2125  CA  ALA B  19      15.056 -12.836  11.338  1.00 34.96           C  
ATOM   2126  C   ALA B  19      15.647 -14.203  11.533  1.00 34.96           C  
ATOM   2127  O   ALA B  19      14.930 -15.175  11.767  1.00 34.96           O  
ATOM   2128  CB  ALA B  19      14.895 -12.616   9.824  1.00 34.96           C  
ATOM   2129  N   LEU B  20      16.985 -14.311  11.400  1.00 63.82           N  
ATOM   2130  CA  LEU B  20      17.739 -15.530  11.524  1.00 63.82           C  
ATOM   2131  C   LEU B  20      17.651 -16.075  12.921  1.00 63.82           C  
ATOM   2132  O   LEU B  20      17.336 -17.247  13.125  1.00 63.82           O  
ATOM   2133  CB  LEU B  20      19.231 -15.241  11.258  1.00 63.82           C  
ATOM   2134  CG  LEU B  20      20.185 -16.434  11.425  1.00 63.82           C  
ATOM   2135  CD1 LEU B  20      19.952 -17.496  10.341  1.00 63.82           C  
ATOM   2136  CD2 LEU B  20      21.648 -15.963  11.512  1.00 63.82           C  
ATOM   2137  N   LEU B  21      17.924 -15.220  13.924  1.00 85.84           N  
ATOM   2138  CA  LEU B  21      17.953 -15.621  15.304  1.00 85.84           C  
ATOM   2139  C   LEU B  21      16.596 -16.024  15.781  1.00 85.84           C  
ATOM   2140  O   LEU B  21      16.458 -17.001  16.516  1.00 85.84           O  
ATOM   2141  CB  LEU B  21      18.443 -14.508  16.247  1.00 85.84           C  
ATOM   2142  CG  LEU B  21      19.965 -14.281  16.197  1.00 85.84           C  
ATOM   2143  CD1 LEU B  21      20.707 -15.480  16.806  1.00 85.84           C  
ATOM   2144  CD2 LEU B  21      20.455 -13.952  14.778  1.00 85.84           C  
ATOM   2145  N   THR B  22      15.561 -15.257  15.402  1.00 36.77           N  
ATOM   2146  CA  THR B  22      14.222 -15.525  15.840  1.00 36.77           C  
ATOM   2147  C   THR B  22      13.740 -16.817  15.252  1.00 36.77           C  
ATOM   2148  O   THR B  22      13.088 -17.612  15.927  1.00 36.77           O  
ATOM   2149  CB  THR B  22      13.269 -14.434  15.445  1.00 36.77           C  
ATOM   2150  CG2 THR B  22      11.865 -14.790  15.963  1.00 36.77           C  
ATOM   2151  OG1 THR B  22      13.697 -13.201  16.003  1.00 36.77           O  
ATOM   2152  N   SER B  23      14.050 -17.057  13.966  1.00 75.46           N  
ATOM   2153  CA  SER B  23      13.604 -18.239  13.282  1.00 75.46           C  
ATOM   2154  C   SER B  23      14.243 -19.443  13.911  1.00 75.46           C  
ATOM   2155  O   SER B  23      13.618 -20.495  14.042  1.00 75.46           O  
ATOM   2156  CB  SER B  23      13.973 -18.207  11.791  1.00 75.46           C  
ATOM   2157  OG  SER B  23      13.399 -19.314  11.113  1.00 75.46           O  
ATOM   2158  N   VAL B  24      15.525 -19.328  14.298  1.00 37.29           N  
ATOM   2159  CA  VAL B  24      16.214 -20.440  14.888  1.00 37.29           C  
ATOM   2160  C   VAL B  24      15.625 -20.790  16.225  1.00 37.29           C  
ATOM   2161  O   VAL B  24      15.348 -21.956  16.503  1.00 37.29           O  
ATOM   2162  CB  VAL B  24      17.670 -20.158  15.078  1.00 37.29           C  
ATOM   2163  CG1 VAL B  24      18.308 -21.364  15.786  1.00 37.29           C  
ATOM   2164  CG2 VAL B  24      18.271 -19.848  13.696  1.00 37.29           C  
ATOM   2165  N   MET B  25      15.398 -19.776  17.083  1.00137.93           N  
ATOM   2166  CA  MET B  25      14.941 -19.987  18.431  1.00137.93           C  
ATOM   2167  C   MET B  25      13.580 -20.609  18.422  1.00137.93           C  
ATOM   2168  O   MET B  25      13.297 -21.505  19.217  1.00137.93           O  
ATOM   2169  CB  MET B  25      14.841 -18.677  19.230  1.00137.93           C  
ATOM   2170  CG  MET B  25      14.611 -18.878  20.730  1.00137.93           C  
ATOM   2171  SD  MET B  25      16.071 -19.450  21.649  1.00137.93           S  
ATOM   2172  CE  MET B  25      16.046 -21.117  20.931  1.00137.93           C  
ATOM   2173  N   VAL B  26      12.693 -20.133  17.525  1.00 32.86           N  
ATOM   2174  CA  VAL B  26      11.357 -20.654  17.441  1.00 32.86           C  
ATOM   2175  C   VAL B  26      11.409 -22.094  17.016  1.00 32.86           C  
ATOM   2176  O   VAL B  26      10.696 -22.936  17.558  1.00 32.86           O  
ATOM   2177  CB  VAL B  26      10.501 -19.909  16.459  1.00 32.86           C  
ATOM   2178  CG1 VAL B  26       9.126 -20.596  16.398  1.00 32.86           C  
ATOM   2179  CG2 VAL B  26      10.443 -18.428  16.876  1.00 32.86           C  
ATOM   2180  N   GLY B  27      12.267 -22.416  16.030  1.00 29.96           N  
ATOM   2181  CA  GLY B  27      12.367 -23.753  15.502  1.00 29.96           C  
ATOM   2182  C   GLY B  27      12.824 -24.715  16.560  1.00 29.96           C  
ATOM   2183  O   GLY B  27      12.358 -25.854  16.605  1.00 29.96           O  
ATOM   2184  N   ILE B  28      13.796 -24.307  17.401  1.00 98.37           N  
ATOM   2185  CA  ILE B  28      14.311 -25.183  18.416  1.00 98.37           C  
ATOM   2186  C   ILE B  28      13.278 -25.449  19.482  1.00 98.37           C  
ATOM   2187  O   ILE B  28      13.003 -26.602  19.812  1.00 98.37           O  
ATOM   2188  CB  ILE B  28      15.518 -24.611  19.109  1.00 98.37           C  
ATOM   2189  CG1 ILE B  28      16.635 -24.304  18.095  1.00 98.37           C  
ATOM   2190  CG2 ILE B  28      15.941 -25.607  20.200  1.00 98.37           C  
ATOM   2191  CD1 ILE B  28      17.106 -25.521  17.301  1.00 98.37           C  
ATOM   2192  N   ILE B  29      12.667 -24.377  20.033  1.00103.83           N  
ATOM   2193  CA  ILE B  29      11.748 -24.469  21.143  1.00103.83           C  
ATOM   2194  C   ILE B  29      10.477 -25.159  20.747  1.00103.83           C  
ATOM   2195  O   ILE B  29       9.944 -25.980  21.491  1.00103.83           O  
ATOM   2196  CB  ILE B  29      11.359 -23.119  21.692  1.00103.83           C  
ATOM   2197  CG1 ILE B  29      10.593 -22.292  20.646  1.00103.83           C  
ATOM   2198  CG2 ILE B  29      12.632 -22.425  22.204  1.00103.83           C  
ATOM   2199  CD1 ILE B  29       9.979 -21.014  21.219  1.00103.83           C  
ATOM   2200  N   CYS B  30       9.931 -24.825  19.568  1.00 36.53           N  
ATOM   2201  CA  CYS B  30       8.685 -25.401  19.144  1.00 36.53           C  
ATOM   2202  C   CYS B  30       8.847 -26.878  18.961  1.00 36.53           C  
ATOM   2203  O   CYS B  30       7.942 -27.651  19.272  1.00 36.53           O  
ATOM   2204  CB  CYS B  30       8.187 -24.839  17.801  1.00 36.53           C  
ATOM   2205  SG  CYS B  30       7.803 -23.068  17.906  1.00 36.53           S  
ATOM   2206  N   GLY B  31       9.996 -27.295  18.403  1.00 32.47           N  
ATOM   2207  CA  GLY B  31      10.281 -28.682  18.157  1.00 32.47           C  
ATOM   2208  C   GLY B  31      10.427 -29.427  19.451  1.00 32.47           C  
ATOM   2209  O   GLY B  31      10.060 -30.599  19.533  1.00 32.47           O  
ATOM   2210  N   VAL B  32      11.042 -28.792  20.475  1.00 99.51           N  
ATOM   2211  CA  VAL B  32      11.248 -29.471  21.729  1.00 99.51           C  
ATOM   2212  C   VAL B  32       9.936 -29.746  22.408  1.00 99.51           C  
ATOM   2213  O   VAL B  32       9.708 -30.851  22.894  1.00 99.51           O  
ATOM   2214  CB  VAL B  32      12.171 -28.758  22.683  1.00 99.51           C  
ATOM   2215  CG1 VAL B  32      11.548 -27.435  23.140  1.00 99.51           C  
ATOM   2216  CG2 VAL B  32      12.476 -29.714  23.848  1.00 99.51           C  
ATOM   2217  N   ILE B  33       9.037 -28.743  22.462  1.00102.17           N  
ATOM   2218  CA  ILE B  33       7.742 -28.887  23.076  1.00102.17           C  
ATOM   2219  C   ILE B  33       6.917 -29.857  22.279  1.00102.17           C  
ATOM   2220  O   ILE B  33       6.183 -30.679  22.829  1.00102.17           O  
ATOM   2221  CB  ILE B  33       6.970 -27.594  23.148  1.00102.17           C  
ATOM   2222  CG1 ILE B  33       6.638 -27.061  21.740  1.00102.17           C  
ATOM   2223  CG2 ILE B  33       7.789 -26.606  23.990  1.00102.17           C  
ATOM   2224  CD1 ILE B  33       5.623 -25.917  21.734  1.00102.17           C  
ATOM   2225  N   GLY B  34       7.049 -29.793  20.942  1.00 44.74           N  
ATOM   2226  CA  GLY B  34       6.273 -30.553  19.996  1.00 44.74           C  
ATOM   2227  C   GLY B  34       6.411 -32.024  20.237  1.00 44.74           C  
ATOM   2228  O   GLY B  34       5.502 -32.791  19.926  1.00 44.74           O  
ATOM   2229  N   CYS B  35       7.571 -32.468  20.750  1.00 87.71           N  
ATOM   2230  CA  CYS B  35       7.827 -33.859  20.994  1.00 87.71           C  
ATOM   2231  C   CYS B  35       6.807 -34.389  21.968  1.00 87.71           C  
ATOM   2232  O   CYS B  35       6.264 -35.479  21.788  1.00 87.71           O  
ATOM   2233  CB  CYS B  35       9.231 -34.037  21.602  1.00 87.71           C  
ATOM   2234  SG  CYS B  35       9.713 -35.763  21.839  1.00 87.71           S  
ATOM   2235  N   PHE B  36       6.517 -33.620  23.036  1.00 70.06           N  
ATOM   2236  CA  PHE B  36       5.584 -33.996  24.062  1.00 70.06           C  
ATOM   2237  C   PHE B  36       4.187 -34.004  23.511  1.00 70.06           C  
ATOM   2238  O   PHE B  36       3.357 -34.815  23.916  1.00 70.06           O  
ATOM   2239  CB  PHE B  36       5.610 -33.032  25.265  1.00 70.06           C  
ATOM   2240  CG  PHE B  36       6.981 -33.121  25.848  1.00 70.06           C  
ATOM   2241  CD1 PHE B  36       7.324 -34.174  26.663  1.00 70.06           C  
ATOM   2242  CD2 PHE B  36       7.923 -32.155  25.578  1.00 70.06           C  
ATOM   2243  CE1 PHE B  36       8.587 -34.258  27.197  1.00 70.06           C  
ATOM   2244  CE2 PHE B  36       9.190 -32.233  26.109  1.00 70.06           C  
ATOM   2245  CZ  PHE B  36       9.525 -33.292  26.919  1.00 70.06           C  
ATOM   2246  N   ILE B  37       3.880 -33.069  22.594  1.00 63.63           N  
ATOM   2247  CA  ILE B  37       2.552 -32.921  22.065  1.00 63.63           C  
ATOM   2248  C   ILE B  37       2.119 -34.156  21.329  1.00 63.63           C  
ATOM   2249  O   ILE B  37       1.032 -34.678  21.569  1.00 63.63           O  
ATOM   2250  CB  ILE B  37       2.467 -31.789  21.089  1.00 63.63           C  
ATOM   2251  CG1 ILE B  37       2.772 -30.464  21.798  1.00 63.63           C  
ATOM   2252  CG2 ILE B  37       1.095 -31.845  20.399  1.00 63.63           C  
ATOM   2253  CD1 ILE B  37       2.929 -29.294  20.834  1.00 63.63           C  
ATOM   2254  N   ILE B  38       2.966 -34.650  20.406  1.00154.43           N  
ATOM   2255  CA  ILE B  38       2.655 -35.785  19.575  1.00154.43           C  
ATOM   2256  C   ILE B  38       2.596 -37.045  20.378  1.00154.43           C  
ATOM   2257  O   ILE B  38       1.754 -37.907  20.132  1.00154.43           O  
ATOM   2258  CB  ILE B  38       3.706 -36.108  18.560  1.00154.43           C  
ATOM   2259  CG1 ILE B  38       4.009 -34.951  17.608  1.00154.43           C  
ATOM   2260  CG2 ILE B  38       3.220 -37.355  17.818  1.00154.43           C  
ATOM   2261  CD1 ILE B  38       5.231 -35.246  16.737  1.00154.43           C  
ATOM   2262  N   LEU B  39       3.554 -37.225  21.307  1.00 61.66           N  
ATOM   2263  CA  LEU B  39       3.618 -38.450  22.052  1.00 61.66           C  
ATOM   2264  C   LEU B  39       2.405 -38.592  22.924  1.00 61.66           C  
ATOM   2265  O   LEU B  39       1.871 -39.687  23.087  1.00 61.66           O  
ATOM   2266  CB  LEU B  39       4.894 -38.588  22.908  1.00 61.66           C  
ATOM   2267  CG  LEU B  39       6.177 -38.783  22.069  1.00 61.66           C  
ATOM   2268  CD1 LEU B  39       7.401 -39.036  22.964  1.00 61.66           C  
ATOM   2269  CD2 LEU B  39       5.994 -39.882  21.009  1.00 61.66           C  
ATOM   2270  N   ARG B  40       1.960 -37.483  23.538  1.00 86.73           N  
ATOM   2271  CA  ARG B  40       0.787 -37.458  24.362  1.00 86.73           C  
ATOM   2272  C   ARG B  40      -0.460 -37.618  23.525  1.00 86.73           C  
ATOM   2273  O   ARG B  40      -1.463 -38.129  24.013  1.00 86.73           O  
ATOM   2274  CB  ARG B  40       0.655 -36.168  25.181  1.00 86.73           C  
ATOM   2275  CG  ARG B  40       1.634 -36.105  26.354  1.00 86.73           C  
ATOM   2276  CD  ARG B  40       1.488 -34.821  27.173  1.00 86.73           C  
ATOM   2277  NE  ARG B  40       2.250 -34.955  28.446  1.00 86.73           N  
ATOM   2278  CZ  ARG B  40       1.657 -35.495  29.555  1.00 86.73           C  
ATOM   2279  NH1 ARG B  40       0.428 -36.079  29.470  1.00 86.73           N1+
ATOM   2280  NH2 ARG B  40       2.287 -35.437  30.762  1.00 86.73           N  
ATOM   2281  N   GLY B  41      -0.464 -37.170  22.250  1.00 47.73           N  
ATOM   2282  CA  GLY B  41      -1.660 -37.313  21.446  1.00 47.73           C  
ATOM   2283  C   GLY B  41      -2.448 -36.027  21.422  1.00 47.73           C  
ATOM   2284  O   GLY B  41      -3.654 -36.025  21.177  1.00 47.73           O  
ATOM   2285  N   MET B  42      -1.746 -34.925  21.729  1.00126.87           N  
ATOM   2286  CA  MET B  42      -2.067 -33.524  21.846  1.00126.87           C  
ATOM   2287  C   MET B  42      -2.165 -32.769  20.548  1.00126.87           C  
ATOM   2288  O   MET B  42      -2.405 -31.563  20.588  1.00126.87           O  
ATOM   2289  CB  MET B  42      -1.047 -32.789  22.719  1.00126.87           C  
ATOM   2290  CG  MET B  42      -1.060 -33.306  24.153  1.00126.87           C  
ATOM   2291  SD  MET B  42       0.233 -32.613  25.221  1.00126.87           S  
ATOM   2292  CE  MET B  42      -0.484 -30.947  25.307  1.00126.87           C  
ATOM   2293  N   ALA B  43      -1.873 -33.377  19.386  1.00 58.95           N  
ATOM   2294  CA  ALA B  43      -1.744 -32.621  18.164  1.00 58.95           C  
ATOM   2295  C   ALA B  43      -2.930 -31.730  17.907  1.00 58.95           C  
ATOM   2296  O   ALA B  43      -2.745 -30.597  17.466  1.00 58.95           O  
ATOM   2297  CB  ALA B  43      -1.580 -33.522  16.929  1.00 58.95           C  
ATOM   2298  N   LEU B  44      -4.175 -32.190  18.149  1.00 49.95           N  
ATOM   2299  CA  LEU B  44      -5.303 -31.333  17.904  1.00 49.95           C  
ATOM   2300  C   LEU B  44      -5.277 -30.155  18.833  1.00 49.95           C  
ATOM   2301  O   LEU B  44      -5.569 -29.030  18.429  1.00 49.95           O  
ATOM   2302  CB  LEU B  44      -6.671 -32.018  18.082  1.00 49.95           C  
ATOM   2303  CG  LEU B  44      -7.847 -31.047  17.855  1.00 49.95           C  
ATOM   2304  CD1 LEU B  44      -7.820 -30.440  16.443  1.00 49.95           C  
ATOM   2305  CD2 LEU B  44      -9.196 -31.706  18.182  1.00 49.95           C  
ATOM   2306  N   MET B  45      -4.912 -30.386  20.109  1.00153.46           N  
ATOM   2307  CA  MET B  45      -4.902 -29.359  21.112  1.00153.46           C  
ATOM   2308  C   MET B  45      -3.896 -28.310  20.750  1.00153.46           C  
ATOM   2309  O   MET B  45      -4.087 -27.132  21.052  1.00153.46           O  
ATOM   2310  CB  MET B  45      -4.543 -29.875  22.517  1.00153.46           C  
ATOM   2311  CG  MET B  45      -5.614 -30.793  23.111  1.00153.46           C  
ATOM   2312  SD  MET B  45      -7.211 -29.988  23.456  1.00153.46           S  
ATOM   2313  CE  MET B  45      -6.875 -29.613  25.200  1.00153.46           C  
ATOM   2314  N   GLY B  46      -2.777 -28.712  20.123  1.00 27.87           N  
ATOM   2315  CA  GLY B  46      -1.760 -27.762  19.763  1.00 27.87           C  
ATOM   2316  C   GLY B  46      -2.324 -26.755  18.810  1.00 27.87           C  
ATOM   2317  O   GLY B  46      -1.990 -25.572  18.876  1.00 27.87           O  
ATOM   2318  N   ASP B  47      -3.155 -27.213  17.856  1.00 61.09           N  
ATOM   2319  CA  ASP B  47      -3.733 -26.343  16.871  1.00 61.09           C  
ATOM   2320  C   ASP B  47      -4.774 -25.462  17.508  1.00 61.09           C  
ATOM   2321  O   ASP B  47      -4.894 -24.286  17.171  1.00 61.09           O  
ATOM   2322  CB  ASP B  47      -4.377 -27.141  15.722  1.00 61.09           C  
ATOM   2323  CG  ASP B  47      -4.376 -26.287  14.465  1.00 61.09           C  
ATOM   2324  OD1 ASP B  47      -4.436 -25.033  14.576  1.00 61.09           O  
ATOM   2325  OD2 ASP B  47      -4.294 -26.892  13.361  1.00 61.09           O1-
ATOM   2326  N   ALA B  48      -5.572 -26.015  18.448  1.00 42.56           N  
ATOM   2327  CA  ALA B  48      -6.647 -25.291  19.084  1.00 42.56           C  
ATOM   2328  C   ALA B  48      -6.133 -24.147  19.916  1.00 42.56           C  
ATOM   2329  O   ALA B  48      -6.677 -23.045  19.876  1.00 42.56           O  
ATOM   2330  CB  ALA B  48      -7.494 -26.186  20.004  1.00 42.56           C  
ATOM   2331  N   ILE B  49      -5.068 -24.387  20.702  1.00103.70           N  
ATOM   2332  CA  ILE B  49      -4.474 -23.419  21.586  1.00103.70           C  
ATOM   2333  C   ILE B  49      -3.911 -22.288  20.777  1.00103.70           C  
ATOM   2334  O   ILE B  49      -3.970 -21.129  21.185  1.00103.70           O  
ATOM   2335  CB  ILE B  49      -3.334 -24.007  22.368  1.00103.70           C  
ATOM   2336  CG1 ILE B  49      -3.822 -25.156  23.268  1.00103.70           C  
ATOM   2337  CG2 ILE B  49      -2.627 -22.870  23.125  1.00103.70           C  
ATOM   2338  CD1 ILE B  49      -4.830 -24.716  24.329  1.00103.70           C  
ATOM   2339  N   SER B  50      -3.307 -22.602  19.618  1.00 94.53           N  
ATOM   2340  CA  SER B  50      -2.707 -21.573  18.813  1.00 94.53           C  
ATOM   2341  C   SER B  50      -3.761 -20.586  18.396  1.00 94.53           C  
ATOM   2342  O   SER B  50      -3.482 -19.391  18.307  1.00 94.53           O  
ATOM   2343  CB  SER B  50      -1.986 -22.105  17.556  1.00 94.53           C  
ATOM   2344  OG  SER B  50      -2.899 -22.729  16.669  1.00 94.53           O  
ATOM   2345  N   HIS B  51      -4.986 -21.062  18.090  1.00 73.78           N  
ATOM   2346  CA  HIS B  51      -6.085 -20.204  17.720  1.00 73.78           C  
ATOM   2347  C   HIS B  51      -6.593 -19.454  18.918  1.00 73.78           C  
ATOM   2348  O   HIS B  51      -6.942 -18.278  18.828  1.00 73.78           O  
ATOM   2349  CB  HIS B  51      -7.286 -20.970  17.143  1.00 73.78           C  
ATOM   2350  CG  HIS B  51      -7.013 -21.580  15.803  1.00 73.78           C  
ATOM   2351  CD2 HIS B  51      -6.538 -22.813  15.479  1.00 73.78           C  
ATOM   2352  ND1 HIS B  51      -7.211 -20.928  14.605  1.00 73.78           N  
ATOM   2353  CE1 HIS B  51      -6.847 -21.790  13.625  1.00 73.78           C  
ATOM   2354  NE2 HIS B  51      -6.430 -22.948  14.106  1.00 73.78           N  
ATOM   2355  N   ALA B  52      -6.662 -20.139  20.075  1.00 53.39           N  
ATOM   2356  CA  ALA B  52      -7.189 -19.607  21.303  1.00 53.39           C  
ATOM   2357  C   ALA B  52      -6.353 -18.458  21.789  1.00 53.39           C  
ATOM   2358  O   ALA B  52      -6.855 -17.560  22.458  1.00 53.39           O  
ATOM   2359  CB  ALA B  52      -7.239 -20.652  22.432  1.00 53.39           C  
ATOM   2360  N   VAL B  53      -5.035 -18.489  21.533  1.00 56.17           N  
ATOM   2361  CA  VAL B  53      -4.127 -17.469  22.000  1.00 56.17           C  
ATOM   2362  C   VAL B  53      -4.378 -16.138  21.347  1.00 56.17           C  
ATOM   2363  O   VAL B  53      -4.214 -15.093  21.978  1.00 56.17           O  
ATOM   2364  CB  VAL B  53      -2.683 -17.805  21.755  1.00 56.17           C  
ATOM   2365  CG1 VAL B  53      -1.835 -16.586  22.160  1.00 56.17           C  
ATOM   2366  CG2 VAL B  53      -2.330 -19.095  22.518  1.00 56.17           C  
ATOM   2367  N   LEU B  54      -4.798 -16.133  20.068  1.00145.07           N  
ATOM   2368  CA  LEU B  54      -4.870 -14.913  19.305  1.00145.07           C  
ATOM   2369  C   LEU B  54      -5.741 -13.870  19.970  1.00145.07           C  
ATOM   2370  O   LEU B  54      -5.281 -12.733  20.065  1.00145.07           O  
ATOM   2371  CB  LEU B  54      -5.364 -15.169  17.868  1.00145.07           C  
ATOM   2372  CG  LEU B  54      -5.028 -14.036  16.883  1.00145.07           C  
ATOM   2373  CD1 LEU B  54      -5.733 -12.727  17.245  1.00145.07           C  
ATOM   2374  CD2 LEU B  54      -3.505 -13.874  16.744  1.00145.07           C  
ATOM   2375  N   PRO B  55      -6.948 -14.109  20.437  1.00 79.29           N  
ATOM   2376  CA  PRO B  55      -7.719 -13.075  21.076  1.00 79.29           C  
ATOM   2377  C   PRO B  55      -7.025 -12.526  22.289  1.00 79.29           C  
ATOM   2378  O   PRO B  55      -7.177 -11.337  22.569  1.00 79.29           O  
ATOM   2379  CB  PRO B  55      -9.049 -13.723  21.450  1.00 79.29           C  
ATOM   2380  CG  PRO B  55      -8.678 -15.207  21.634  1.00 79.29           C  
ATOM   2381  CD  PRO B  55      -7.535 -15.426  20.629  1.00 79.29           C  
ATOM   2382  N   GLY B  56      -6.294 -13.368  23.045  1.00 30.12           N  
ATOM   2383  CA  GLY B  56      -5.632 -12.935  24.245  1.00 30.12           C  
ATOM   2384  C   GLY B  56      -4.554 -11.962  23.903  1.00 30.12           C  
ATOM   2385  O   GLY B  56      -4.331 -10.989  24.622  1.00 30.12           O  
ATOM   2386  N   VAL B  57      -3.821 -12.241  22.811  1.00105.58           N  
ATOM   2387  CA  VAL B  57      -2.739 -11.393  22.407  1.00105.58           C  
ATOM   2388  C   VAL B  57      -3.285 -10.069  21.948  1.00105.58           C  
ATOM   2389  O   VAL B  57      -2.703  -9.020  22.218  1.00105.58           O  
ATOM   2390  CB  VAL B  57      -1.900 -12.014  21.329  1.00105.58           C  
ATOM   2391  CG1 VAL B  57      -2.609 -11.885  19.972  1.00105.58           C  
ATOM   2392  CG2 VAL B  57      -0.494 -11.408  21.411  1.00105.58           C  
ATOM   2393  N   ALA B  58      -4.412 -10.085  21.208  1.00 39.57           N  
ATOM   2394  CA  ALA B  58      -5.024  -8.880  20.714  1.00 39.57           C  
ATOM   2395  C   ALA B  58      -5.535  -8.043  21.851  1.00 39.57           C  
ATOM   2396  O   ALA B  58      -5.365  -6.824  21.862  1.00 39.57           O  
ATOM   2397  CB  ALA B  58      -6.221  -9.167  19.792  1.00 39.57           C  
ATOM   2398  N   LEU B  59      -6.197  -8.678  22.835  1.00144.50           N  
ATOM   2399  CA  LEU B  59      -6.760  -7.954  23.940  1.00144.50           C  
ATOM   2400  C   LEU B  59      -5.678  -7.349  24.759  1.00144.50           C  
ATOM   2401  O   LEU B  59      -5.826  -6.245  25.282  1.00144.50           O  
ATOM   2402  CB  LEU B  59      -7.578  -8.818  24.910  1.00144.50           C  
ATOM   2403  CG  LEU B  59      -8.959  -9.212  24.377  1.00144.50           C  
ATOM   2404  CD1 LEU B  59      -9.768  -9.956  25.452  1.00144.50           C  
ATOM   2405  CD2 LEU B  59      -9.686  -7.979  23.822  1.00144.50           C  
ATOM   2406  N   SER B  60      -4.566  -8.075  24.922  1.00 88.70           N  
ATOM   2407  CA  SER B  60      -3.513  -7.594  25.762  1.00 88.70           C  
ATOM   2408  C   SER B  60      -2.883  -6.376  25.157  1.00 88.70           C  
ATOM   2409  O   SER B  60      -2.324  -5.549  25.877  1.00 88.70           O  
ATOM   2410  CB  SER B  60      -2.413  -8.639  26.019  1.00 88.70           C  
ATOM   2411  OG  SER B  60      -1.784  -9.014  24.803  1.00 88.70           O  
ATOM   2412  N   TYR B  61      -2.930  -6.242  23.817  1.00 55.75           N  
ATOM   2413  CA  TYR B  61      -2.312  -5.126  23.148  1.00 55.75           C  
ATOM   2414  C   TYR B  61      -3.016  -3.842  23.477  1.00 55.75           C  
ATOM   2415  O   TYR B  61      -2.379  -2.863  23.864  1.00 55.75           O  
ATOM   2416  CB  TYR B  61      -2.348  -5.277  21.615  1.00 55.75           C  
ATOM   2417  CG  TYR B  61      -1.692  -4.096  20.973  1.00 55.75           C  
ATOM   2418  CD1 TYR B  61      -0.328  -4.076  20.794  1.00 55.75           C  
ATOM   2419  CD2 TYR B  61      -2.431  -3.016  20.542  1.00 55.75           C  
ATOM   2420  CE1 TYR B  61       0.289  -3.001  20.200  1.00 55.75           C  
ATOM   2421  CE2 TYR B  61      -1.819  -1.936  19.946  1.00 55.75           C  
ATOM   2422  CZ  TYR B  61      -0.454  -1.930  19.772  1.00 55.75           C  
ATOM   2423  OH  TYR B  61       0.183  -0.829  19.161  1.00 55.75           O  
ATOM   2424  N   MET B  62      -4.357  -3.810  23.342  1.00120.43           N  
ATOM   2425  CA  MET B  62      -5.073  -2.583  23.558  1.00120.43           C  
ATOM   2426  C   MET B  62      -4.971  -2.155  24.981  1.00120.43           C  
ATOM   2427  O   MET B  62      -4.789  -0.973  25.270  1.00120.43           O  
ATOM   2428  CB  MET B  62      -6.569  -2.652  23.222  1.00120.43           C  
ATOM   2429  CG  MET B  62      -7.261  -1.316  23.487  1.00120.43           C  
ATOM   2430  SD  MET B  62      -8.886  -1.145  22.702  1.00120.43           S  
ATOM   2431  CE  MET B  62      -8.181  -0.879  21.049  1.00120.43           C  
ATOM   2432  N   ILE B  63      -5.076  -3.124  25.905  1.00 45.02           N  
ATOM   2433  CA  ILE B  63      -5.059  -2.880  27.316  1.00 45.02           C  
ATOM   2434  C   ILE B  63      -3.726  -2.315  27.705  1.00 45.02           C  
ATOM   2435  O   ILE B  63      -3.643  -1.485  28.608  1.00 45.02           O  
ATOM   2436  CB  ILE B  63      -5.332  -4.116  28.124  1.00 45.02           C  
ATOM   2437  CG1 ILE B  63      -6.703  -4.705  27.740  1.00 45.02           C  
ATOM   2438  CG2 ILE B  63      -5.232  -3.730  29.611  1.00 45.02           C  
ATOM   2439  CD1 ILE B  63      -6.975  -6.095  28.320  1.00 45.02           C  
ATOM   2440  N   GLY B  64      -2.633  -2.745  27.040  1.00 26.25           N  
ATOM   2441  CA  GLY B  64      -1.339  -2.240  27.408  1.00 26.25           C  
ATOM   2442  C   GLY B  64      -0.718  -3.180  28.392  1.00 26.25           C  
ATOM   2443  O   GLY B  64       0.032  -2.767  29.275  1.00 26.25           O  
ATOM   2444  N   MET B  65      -1.037  -4.480  28.251  1.00140.68           N  
ATOM   2445  CA  MET B  65      -0.538  -5.522  29.103  1.00140.68           C  
ATOM   2446  C   MET B  65       0.477  -6.302  28.321  1.00140.68           C  
ATOM   2447  O   MET B  65       0.650  -6.100  27.120  1.00140.68           O  
ATOM   2448  CB  MET B  65      -1.646  -6.501  29.532  1.00140.68           C  
ATOM   2449  CG  MET B  65      -1.183  -7.641  30.443  1.00140.68           C  
ATOM   2450  SD  MET B  65      -0.632  -7.109  32.088  1.00140.68           S  
ATOM   2451  CE  MET B  65      -2.277  -6.542  32.602  1.00140.68           C  
ATOM   2452  N   ASN B  66       1.207  -7.197  29.017  1.00 46.26           N  
ATOM   2453  CA  ASN B  66       2.204  -8.011  28.387  1.00 46.26           C  
ATOM   2454  C   ASN B  66       1.488  -9.052  27.568  1.00 46.26           C  
ATOM   2455  O   ASN B  66       0.429  -9.546  27.951  1.00 46.26           O  
ATOM   2456  CB  ASN B  66       3.117  -8.711  29.407  1.00 46.26           C  
ATOM   2457  CG  ASN B  66       4.411  -9.104  28.713  1.00 46.26           C  
ATOM   2458  ND2 ASN B  66       5.538  -8.473  29.144  1.00 46.26           N  
ATOM   2459  OD1 ASN B  66       4.427  -9.938  27.813  1.00 46.26           O  
ATOM   2460  N   TYR B  67       2.079  -9.411  26.412  1.00 63.89           N  
ATOM   2461  CA  TYR B  67       1.506 -10.315  25.448  1.00 63.89           C  
ATOM   2462  C   TYR B  67       1.339 -11.699  26.005  1.00 63.89           C  
ATOM   2463  O   TYR B  67       0.352 -12.379  25.727  1.00 63.89           O  
ATOM   2464  CB  TYR B  67       2.354 -10.450  24.167  1.00 63.89           C  
ATOM   2465  CG  TYR B  67       2.254  -9.198  23.360  1.00 63.89           C  
ATOM   2466  CD1 TYR B  67       1.211  -9.017  22.478  1.00 63.89           C  
ATOM   2467  CD2 TYR B  67       3.207  -8.208  23.468  1.00 63.89           C  
ATOM   2468  CE1 TYR B  67       1.112  -7.869  21.726  1.00 63.89           C  
ATOM   2469  CE2 TYR B  67       3.114  -7.057  22.720  1.00 63.89           C  
ATOM   2470  CZ  TYR B  67       2.063  -6.885  21.848  1.00 63.89           C  
ATOM   2471  OH  TYR B  67       1.958  -5.707  21.077  1.00 63.89           O  
ATOM   2472  N   PHE B  68       2.325 -12.162  26.787  1.00137.58           N  
ATOM   2473  CA  PHE B  68       2.373 -13.498  27.310  1.00137.58           C  
ATOM   2474  C   PHE B  68       1.255 -13.738  28.289  1.00137.58           C  
ATOM   2475  O   PHE B  68       0.754 -14.857  28.396  1.00137.58           O  
ATOM   2476  CB  PHE B  68       3.743 -13.763  27.962  1.00137.58           C  
ATOM   2477  CG  PHE B  68       4.744 -13.561  26.864  1.00137.58           C  
ATOM   2478  CD1 PHE B  68       5.272 -12.313  26.619  1.00137.58           C  
ATOM   2479  CD2 PHE B  68       5.139 -14.607  26.060  1.00137.58           C  
ATOM   2480  CE1 PHE B  68       6.186 -12.110  25.610  1.00137.58           C  
ATOM   2481  CE2 PHE B  68       6.052 -14.412  25.049  1.00137.58           C  
ATOM   2482  CZ  PHE B  68       6.576 -13.163  24.819  1.00137.58           C  
ATOM   2483  N   ILE B  69       0.863 -12.705  29.062  1.00 87.14           N  
ATOM   2484  CA  ILE B  69      -0.164 -12.835  30.062  1.00 87.14           C  
ATOM   2485  C   ILE B  69      -1.493 -13.150  29.435  1.00 87.14           C  
ATOM   2486  O   ILE B  69      -2.202 -14.049  29.885  1.00 87.14           O  
ATOM   2487  CB  ILE B  69      -0.342 -11.563  30.837  1.00 87.14           C  
ATOM   2488  CG1 ILE B  69       0.954 -11.203  31.585  1.00 87.14           C  
ATOM   2489  CG2 ILE B  69      -1.564 -11.733  31.754  1.00 87.14           C  
ATOM   2490  CD1 ILE B  69       1.358 -12.243  32.628  1.00 87.14           C  
ATOM   2491  N   GLY B  70      -1.867 -12.417  28.372  1.00 27.49           N  
ATOM   2492  CA  GLY B  70      -3.152 -12.557  27.735  1.00 27.49           C  
ATOM   2493  C   GLY B  70      -3.303 -13.915  27.122  1.00 27.49           C  
ATOM   2494  O   GLY B  70      -4.391 -14.488  27.109  1.00 27.49           O  
ATOM   2495  N   ALA B  71      -2.207 -14.449  26.562  1.00 34.80           N  
ATOM   2496  CA  ALA B  71      -2.229 -15.710  25.880  1.00 34.80           C  
ATOM   2497  C   ALA B  71      -2.614 -16.813  26.825  1.00 34.80           C  
ATOM   2498  O   ALA B  71      -3.330 -17.735  26.437  1.00 34.80           O  
ATOM   2499  CB  ALA B  71      -0.863 -16.062  25.268  1.00 34.80           C  
ATOM   2500  N   VAL B  72      -2.113 -16.772  28.075  1.00 88.88           N  
ATOM   2501  CA  VAL B  72      -2.400 -17.809  29.031  1.00 88.88           C  
ATOM   2502  C   VAL B  72      -3.844 -17.788  29.432  1.00 88.88           C  
ATOM   2503  O   VAL B  72      -4.479 -18.837  29.540  1.00 88.88           O  
ATOM   2504  CB  VAL B  72      -1.564 -17.724  30.278  1.00 88.88           C  
ATOM   2505  CG1 VAL B  72      -1.968 -16.491  31.095  1.00 88.88           C  
ATOM   2506  CG2 VAL B  72      -1.717 -19.051  31.038  1.00 88.88           C  
ATOM   2507  N   LEU B  73      -4.409 -16.589  29.673  1.00 47.80           N  
ATOM   2508  CA  LEU B  73      -5.771 -16.510  30.133  1.00 47.80           C  
ATOM   2509  C   LEU B  73      -6.707 -17.055  29.104  1.00 47.80           C  
ATOM   2510  O   LEU B  73      -7.553 -17.893  29.413  1.00 47.80           O  
ATOM   2511  CB  LEU B  73      -6.239 -15.076  30.413  1.00 47.80           C  
ATOM   2512  CG  LEU B  73      -7.752 -15.002  30.703  1.00 47.80           C  
ATOM   2513  CD1 LEU B  73      -8.125 -15.770  31.980  1.00 47.80           C  
ATOM   2514  CD2 LEU B  73      -8.251 -13.550  30.703  1.00 47.80           C  
ATOM   2515  N   THR B  74      -6.578 -16.594  27.846  1.00 49.51           N  
ATOM   2516  CA  THR B  74      -7.456 -17.021  26.795  1.00 49.51           C  
ATOM   2517  C   THR B  74      -7.160 -18.446  26.457  1.00 49.51           C  
ATOM   2518  O   THR B  74      -8.031 -19.171  25.981  1.00 49.51           O  
ATOM   2519  CB  THR B  74      -7.322 -16.238  25.526  1.00 49.51           C  
ATOM   2520  CG2 THR B  74      -8.402 -16.761  24.565  1.00 49.51           C  
ATOM   2521  OG1 THR B  74      -7.538 -14.854  25.759  1.00 49.51           O  
ATOM   2522  N   GLY B  75      -5.888 -18.855  26.617  1.00 29.06           N  
ATOM   2523  CA  GLY B  75      -5.486 -20.202  26.339  1.00 29.06           C  
ATOM   2524  C   GLY B  75      -6.160 -21.134  27.304  1.00 29.06           C  
ATOM   2525  O   GLY B  75      -6.546 -22.242  26.938  1.00 29.06           O  
ATOM   2526  N   VAL B  76      -6.242 -20.729  28.587  1.00 43.15           N  
ATOM   2527  CA  VAL B  76      -6.881 -21.511  29.614  1.00 43.15           C  
ATOM   2528  C   VAL B  76      -8.359 -21.524  29.419  1.00 43.15           C  
ATOM   2529  O   VAL B  76      -9.016 -22.540  29.639  1.00 43.15           O  
ATOM   2530  CB  VAL B  76      -6.656 -21.002  31.004  1.00 43.15           C  
ATOM   2531  CG1 VAL B  76      -7.617 -21.758  31.939  1.00 43.15           C  
ATOM   2532  CG2 VAL B  76      -5.175 -21.204  31.364  1.00 43.15           C  
ATOM   2533  N   ILE B  77      -8.916 -20.378  28.996  1.00 38.85           N  
ATOM   2534  CA  ILE B  77     -10.333 -20.231  28.851  1.00 38.85           C  
ATOM   2535  C   ILE B  77     -10.806 -21.262  27.876  1.00 38.85           C  
ATOM   2536  O   ILE B  77     -11.840 -21.889  28.089  1.00 38.85           O  
ATOM   2537  CB  ILE B  77     -10.692 -18.878  28.307  1.00 38.85           C  
ATOM   2538  CG1 ILE B  77     -10.295 -17.786  29.314  1.00 38.85           C  
ATOM   2539  CG2 ILE B  77     -12.182 -18.878  27.923  1.00 38.85           C  
ATOM   2540  CD1 ILE B  77     -10.276 -16.384  28.710  1.00 38.85           C  
ATOM   2541  N   THR B  78     -10.068 -21.471  26.770  1.00102.71           N  
ATOM   2542  CA  THR B  78     -10.498 -22.428  25.793  1.00102.71           C  
ATOM   2543  C   THR B  78     -10.486 -23.808  26.386  1.00102.71           C  
ATOM   2544  O   THR B  78     -11.438 -24.570  26.231  1.00102.71           O  
ATOM   2545  CB  THR B  78      -9.646 -22.422  24.546  1.00102.71           C  
ATOM   2546  CG2 THR B  78      -8.228 -22.904  24.881  1.00102.71           C  
ATOM   2547  OG1 THR B  78     -10.216 -23.252  23.546  1.00102.71           O  
ATOM   2548  N   ALA B  79      -9.411 -24.150  27.122  1.00 36.79           N  
ATOM   2549  CA  ALA B  79      -9.252 -25.463  27.681  1.00 36.79           C  
ATOM   2550  C   ALA B  79     -10.360 -25.742  28.638  1.00 36.79           C  
ATOM   2551  O   ALA B  79     -10.838 -26.874  28.722  1.00 36.79           O  
ATOM   2552  CB  ALA B  79      -7.921 -25.632  28.440  1.00 36.79           C  
ATOM   2553  N   VAL B  80     -10.770 -24.736  29.428  1.00 96.90           N  
ATOM   2554  CA  VAL B  80     -11.833 -24.970  30.359  1.00 96.90           C  
ATOM   2555  C   VAL B  80     -13.119 -25.190  29.613  1.00 96.90           C  
ATOM   2556  O   VAL B  80     -13.903 -26.061  29.983  1.00 96.90           O  
ATOM   2557  CB  VAL B  80     -12.010 -23.865  31.359  1.00 96.90           C  
ATOM   2558  CG1 VAL B  80     -10.683 -23.720  32.126  1.00 96.90           C  
ATOM   2559  CG2 VAL B  80     -12.477 -22.586  30.657  1.00 96.90           C  
ATOM   2560  N   GLY B  81     -13.368 -24.406  28.542  1.00 22.66           N  
ATOM   2561  CA  GLY B  81     -14.592 -24.504  27.788  1.00 22.66           C  
ATOM   2562  C   GLY B  81     -14.678 -25.841  27.128  1.00 22.66           C  
ATOM   2563  O   GLY B  81     -15.735 -26.469  27.102  1.00 22.66           O  
ATOM   2564  N   ILE B  82     -13.549 -26.322  26.579  1.00 39.68           N  
ATOM   2565  CA  ILE B  82     -13.555 -27.567  25.875  1.00 39.68           C  
ATOM   2566  C   ILE B  82     -13.999 -28.622  26.835  1.00 39.68           C  
ATOM   2567  O   ILE B  82     -14.811 -29.476  26.489  1.00 39.68           O  
ATOM   2568  CB  ILE B  82     -12.196 -27.938  25.351  1.00 39.68           C  
ATOM   2569  CG1 ILE B  82     -11.725 -26.916  24.298  1.00 39.68           C  
ATOM   2570  CG2 ILE B  82     -12.266 -29.380  24.825  1.00 39.68           C  
ATOM   2571  CD1 ILE B  82     -10.234 -27.004  23.972  1.00 39.68           C  
ATOM   2572  N   GLY B  83     -13.460 -28.593  28.070  1.00 28.37           N  
ATOM   2573  CA  GLY B  83     -13.814 -29.538  29.094  1.00 28.37           C  
ATOM   2574  C   GLY B  83     -15.236 -29.342  29.534  1.00 28.37           C  
ATOM   2575  O   GLY B  83     -15.946 -30.310  29.809  1.00 28.37           O  
ATOM   2576  N   PHE B  84     -15.679 -28.070  29.638  1.00 44.91           N  
ATOM   2577  CA  PHE B  84     -16.983 -27.709  30.134  1.00 44.91           C  
ATOM   2578  C   PHE B  84     -18.047 -28.239  29.232  1.00 44.91           C  
ATOM   2579  O   PHE B  84     -19.033 -28.807  29.697  1.00 44.91           O  
ATOM   2580  CB  PHE B  84     -17.186 -26.183  30.206  1.00 44.91           C  
ATOM   2581  CG  PHE B  84     -18.518 -25.886  30.821  1.00 44.91           C  
ATOM   2582  CD1 PHE B  84     -18.670 -25.912  32.189  1.00 44.91           C  
ATOM   2583  CD2 PHE B  84     -19.607 -25.566  30.041  1.00 44.91           C  
ATOM   2584  CE1 PHE B  84     -19.886 -25.637  32.769  1.00 44.91           C  
ATOM   2585  CE2 PHE B  84     -20.828 -25.289  30.616  1.00 44.91           C  
ATOM   2586  CZ  PHE B  84     -20.968 -25.326  31.981  1.00 44.91           C  
ATOM   2587  N   VAL B  85     -17.880 -28.060  27.911  1.00 90.07           N  
ATOM   2588  CA  VAL B  85     -18.894 -28.498  27.000  1.00 90.07           C  
ATOM   2589  C   VAL B  85     -19.038 -29.984  27.094  1.00 90.07           C  
ATOM   2590  O   VAL B  85     -20.152 -30.502  27.091  1.00 90.07           O  
ATOM   2591  CB  VAL B  85     -18.596 -28.139  25.577  1.00 90.07           C  
ATOM   2592  CG1 VAL B  85     -18.667 -26.609  25.438  1.00 90.07           C  
ATOM   2593  CG2 VAL B  85     -17.220 -28.722  25.219  1.00 90.07           C  
ATOM   2594  N   SER B  86     -17.910 -30.710  27.190  1.00 35.75           N  
ATOM   2595  CA  SER B  86     -17.940 -32.147  27.202  1.00 35.75           C  
ATOM   2596  C   SER B  86     -18.666 -32.667  28.408  1.00 35.75           C  
ATOM   2597  O   SER B  86     -19.539 -33.526  28.292  1.00 35.75           O  
ATOM   2598  CB  SER B  86     -16.528 -32.757  27.223  1.00 35.75           C  
ATOM   2599  OG  SER B  86     -15.821 -32.389  26.046  1.00 35.75           O  
ATOM   2600  N   GLN B  87     -18.331 -32.164  29.608  1.00 96.43           N  
ATOM   2601  CA  GLN B  87     -18.930 -32.727  30.781  1.00 96.43           C  
ATOM   2602  C   GLN B  87     -20.407 -32.464  30.837  1.00 96.43           C  
ATOM   2603  O   GLN B  87     -21.177 -33.340  31.224  1.00 96.43           O  
ATOM   2604  CB  GLN B  87     -18.261 -32.261  32.086  1.00 96.43           C  
ATOM   2605  CG  GLN B  87     -18.346 -30.760  32.363  1.00 96.43           C  
ATOM   2606  CD  GLN B  87     -17.627 -30.526  33.683  1.00 96.43           C  
ATOM   2607  NE2 GLN B  87     -17.886 -29.352  34.321  1.00 96.43           N  
ATOM   2608  OE1 GLN B  87     -16.852 -31.368  34.140  1.00 96.43           O  
ATOM   2609  N   ASN B  88     -20.849 -31.245  30.482  1.00 78.16           N  
ATOM   2610  CA  ASN B  88     -22.239 -30.907  30.590  1.00 78.16           C  
ATOM   2611  C   ASN B  88     -23.117 -31.519  29.531  1.00 78.16           C  
ATOM   2612  O   ASN B  88     -24.231 -31.935  29.834  1.00 78.16           O  
ATOM   2613  CB  ASN B  88     -22.484 -29.394  30.599  1.00 78.16           C  
ATOM   2614  CG  ASN B  88     -22.120 -28.912  31.996  1.00 78.16           C  
ATOM   2615  ND2 ASN B  88     -23.160 -28.619  32.818  1.00 78.16           N  
ATOM   2616  OD1 ASN B  88     -20.946 -28.806  32.348  1.00 78.16           O  
ATOM   2617  N   SER B  89     -22.657 -31.613  28.272  1.00108.34           N  
ATOM   2618  CA  SER B  89     -23.589 -31.961  27.233  1.00108.34           C  
ATOM   2619  C   SER B  89     -23.114 -33.142  26.431  1.00108.34           C  
ATOM   2620  O   SER B  89     -22.085 -33.746  26.720  1.00108.34           O  
ATOM   2621  CB  SER B  89     -23.807 -30.777  26.273  1.00108.34           C  
ATOM   2622  OG  SER B  89     -24.851 -31.043  25.358  1.00108.34           O  
ATOM   2623  N   ARG B  90     -23.932 -33.523  25.421  1.00202.79           N  
ATOM   2624  CA  ARG B  90     -23.735 -34.615  24.504  1.00202.79           C  
ATOM   2625  C   ARG B  90     -22.592 -34.309  23.585  1.00202.79           C  
ATOM   2626  O   ARG B  90     -21.949 -35.231  23.083  1.00202.79           O  
ATOM   2627  CB  ARG B  90     -24.981 -34.880  23.640  1.00202.79           C  
ATOM   2628  CG  ARG B  90     -24.995 -36.234  22.925  1.00202.79           C  
ATOM   2629  CD  ARG B  90     -24.423 -36.210  21.506  1.00202.79           C  
ATOM   2630  NE  ARG B  90     -23.175 -37.026  21.503  1.00202.79           N  
ATOM   2631  CZ  ARG B  90     -23.263 -38.374  21.305  1.00202.79           C  
ATOM   2632  NH1 ARG B  90     -24.487 -38.951  21.126  1.00202.79           N1+
ATOM   2633  NH2 ARG B  90     -22.136 -39.143  21.288  1.00202.79           N  
ATOM   2634  N   ILE B  91     -22.347 -33.003  23.314  1.00127.84           N  
ATOM   2635  CA  ILE B  91     -21.326 -32.516  22.419  1.00127.84           C  
ATOM   2636  C   ILE B  91     -20.060 -33.307  22.585  1.00127.84           C  
ATOM   2637  O   ILE B  91     -19.588 -33.529  23.700  1.00127.84           O  
ATOM   2638  CB  ILE B  91     -20.940 -31.073  22.646  1.00127.84           C  
ATOM   2639  CG1 ILE B  91     -22.076 -30.109  22.267  1.00127.84           C  
ATOM   2640  CG2 ILE B  91     -19.632 -30.799  21.887  1.00127.84           C  
ATOM   2641  CD1 ILE B  91     -23.270 -30.161  23.215  1.00127.84           C  
ATOM   2642  N   LYS B  92     -19.479 -33.721  21.434  1.00 78.13           N  
ATOM   2643  CA  LYS B  92     -18.284 -34.520  21.321  1.00 78.13           C  
ATOM   2644  C   LYS B  92     -17.089 -33.671  21.638  1.00 78.13           C  
ATOM   2645  O   LYS B  92     -17.164 -32.445  21.619  1.00 78.13           O  
ATOM   2646  CB  LYS B  92     -18.066 -35.067  19.902  1.00 78.13           C  
ATOM   2647  CG  LYS B  92     -19.127 -36.072  19.458  1.00 78.13           C  
ATOM   2648  CD  LYS B  92     -19.134 -36.292  17.947  1.00 78.13           C  
ATOM   2649  CE  LYS B  92     -19.823 -35.159  17.184  1.00 78.13           C  
ATOM   2650  NZ  LYS B  92     -19.552 -35.287  15.735  1.00 78.13           N1+
ATOM   2651  N   HIS B  93     -15.953 -34.326  21.972  1.00 49.69           N  
ATOM   2652  CA  HIS B  93     -14.729 -33.662  22.339  1.00 49.69           C  
ATOM   2653  C   HIS B  93     -14.168 -32.897  21.174  1.00 49.69           C  
ATOM   2654  O   HIS B  93     -13.818 -31.724  21.299  1.00 49.69           O  
ATOM   2655  CB  HIS B  93     -13.650 -34.666  22.792  1.00 49.69           C  
ATOM   2656  CG  HIS B  93     -12.493 -34.060  23.533  1.00 49.69           C  
ATOM   2657  CD2 HIS B  93     -12.134 -34.194  24.841  1.00 49.69           C  
ATOM   2658  ND1 HIS B  93     -11.549 -33.229  22.972  1.00 49.69           N  
ATOM   2659  CE1 HIS B  93     -10.675 -32.904  23.957  1.00 49.69           C  
ATOM   2660  NE2 HIS B  93     -10.992 -33.466  25.111  1.00 49.69           N  
ATOM   2661  N   ASP B  94     -14.073 -33.548  19.996  1.00 44.67           N  
ATOM   2662  CA  ASP B  94     -13.471 -32.929  18.853  1.00 44.67           C  
ATOM   2663  C   ASP B  94     -14.325 -31.788  18.406  1.00 44.67           C  
ATOM   2664  O   ASP B  94     -13.810 -30.754  17.980  1.00 44.67           O  
ATOM   2665  CB  ASP B  94     -13.269 -33.905  17.684  1.00 44.67           C  
ATOM   2666  CG  ASP B  94     -12.225 -34.914  18.148  1.00 44.67           C  
ATOM   2667  OD1 ASP B  94     -12.500 -35.620  19.156  1.00 44.67           O  
ATOM   2668  OD2 ASP B  94     -11.135 -34.979  17.522  1.00 44.67           O1-
ATOM   2669  N   MET B  95     -15.659 -31.952  18.495  1.00 74.40           N  
ATOM   2670  CA  MET B  95     -16.588 -30.931  18.097  1.00 74.40           C  
ATOM   2671  C   MET B  95     -16.389 -29.728  18.960  1.00 74.40           C  
ATOM   2672  O   MET B  95     -16.385 -28.597  18.479  1.00 74.40           O  
ATOM   2673  CB  MET B  95     -18.052 -31.354  18.301  1.00 74.40           C  
ATOM   2674  CG  MET B  95     -19.022 -30.179  18.175  1.00 74.40           C  
ATOM   2675  SD  MET B  95     -20.730 -30.550  18.667  1.00 74.40           S  
ATOM   2676  CE  MET B  95     -21.212 -31.207  17.046  1.00 74.40           C  
ATOM   2677  N   ALA B  96     -16.214 -29.953  20.274  1.00 32.76           N  
ATOM   2678  CA  ALA B  96     -16.061 -28.892  21.228  1.00 32.76           C  
ATOM   2679  C   ALA B  96     -14.816 -28.121  20.920  1.00 32.76           C  
ATOM   2680  O   ALA B  96     -14.769 -26.902  21.083  1.00 32.76           O  
ATOM   2681  CB  ALA B  96     -15.930 -29.419  22.665  1.00 32.76           C  
ATOM   2682  N   ILE B  97     -13.755 -28.836  20.509  1.00 45.52           N  
ATOM   2683  CA  ILE B  97     -12.488 -28.244  20.196  1.00 45.52           C  
ATOM   2684  C   ILE B  97     -12.623 -27.391  18.972  1.00 45.52           C  
ATOM   2685  O   ILE B  97     -12.030 -26.315  18.887  1.00 45.52           O  
ATOM   2686  CB  ILE B  97     -11.440 -29.276  19.920  1.00 45.52           C  
ATOM   2687  CG1 ILE B  97     -11.277 -30.199  21.141  1.00 45.52           C  
ATOM   2688  CG2 ILE B  97     -10.148 -28.540  19.539  1.00 45.52           C  
ATOM   2689  CD1 ILE B  97     -10.480 -31.468  20.847  1.00 45.52           C  
ATOM   2690  N   GLY B  98     -13.374 -27.880  17.968  1.00 26.27           N  
ATOM   2691  CA  GLY B  98     -13.527 -27.170  16.730  1.00 26.27           C  
ATOM   2692  C   GLY B  98     -14.267 -25.885  16.923  1.00 26.27           C  
ATOM   2693  O   GLY B  98     -13.880 -24.849  16.383  1.00 26.27           O  
ATOM   2694  N   ILE B  99     -15.366 -25.922  17.699  1.00 36.31           N  
ATOM   2695  CA  ILE B  99     -16.220 -24.779  17.863  1.00 36.31           C  
ATOM   2696  C   ILE B  99     -15.475 -23.683  18.557  1.00 36.31           C  
ATOM   2697  O   ILE B  99     -15.490 -22.532  18.124  1.00 36.31           O  
ATOM   2698  CB  ILE B  99     -17.413 -25.100  18.715  1.00 36.31           C  
ATOM   2699  CG1 ILE B  99     -18.231 -26.248  18.099  1.00 36.31           C  
ATOM   2700  CG2 ILE B  99     -18.220 -23.807  18.916  1.00 36.31           C  
ATOM   2701  CD1 ILE B  99     -19.247 -26.846  19.072  1.00 36.31           C  
ATOM   2702  N   MET B 100     -14.795 -24.036  19.661  1.00112.16           N  
ATOM   2703  CA  MET B 100     -14.100 -23.120  20.514  1.00112.16           C  
ATOM   2704  C   MET B 100     -12.926 -22.499  19.822  1.00112.16           C  
ATOM   2705  O   MET B 100     -12.616 -21.335  20.076  1.00112.16           O  
ATOM   2706  CB  MET B 100     -13.552 -23.806  21.772  1.00112.16           C  
ATOM   2707  CG  MET B 100     -13.096 -22.832  22.858  1.00112.16           C  
ATOM   2708  SD  MET B 100     -14.459 -21.985  23.711  1.00112.16           S  
ATOM   2709  CE  MET B 100     -13.386 -21.092  24.870  1.00112.16           C  
ATOM   2710  N   PHE B 101     -12.196 -23.272  18.991  1.00111.25           N  
ATOM   2711  CA  PHE B 101     -11.019 -22.711  18.388  1.00111.25           C  
ATOM   2712  C   PHE B 101     -11.397 -21.676  17.376  1.00111.25           C  
ATOM   2713  O   PHE B 101     -10.790 -20.610  17.310  1.00111.25           O  
ATOM   2714  CB  PHE B 101     -10.035 -23.724  17.735  1.00111.25           C  
ATOM   2715  CG  PHE B 101     -10.496 -24.310  16.434  1.00111.25           C  
ATOM   2716  CD1 PHE B 101     -10.474 -23.555  15.281  1.00111.25           C  
ATOM   2717  CD2 PHE B 101     -10.880 -25.630  16.339  1.00111.25           C  
ATOM   2718  CE1 PHE B 101     -10.875 -24.067  14.072  1.00111.25           C  
ATOM   2719  CE2 PHE B 101     -11.282 -26.149  15.129  1.00111.25           C  
ATOM   2720  CZ  PHE B 101     -11.286 -25.375  13.993  1.00111.25           C  
ATOM   2721  N   THR B 102     -12.417 -21.977  16.551  1.00 32.42           N  
ATOM   2722  CA  THR B 102     -12.835 -21.112  15.486  1.00 32.42           C  
ATOM   2723  C   THR B 102     -13.421 -19.869  16.058  1.00 32.42           C  
ATOM   2724  O   THR B 102     -13.206 -18.773  15.543  1.00 32.42           O  
ATOM   2725  CB  THR B 102     -13.897 -21.722  14.622  1.00 32.42           C  
ATOM   2726  CG2 THR B 102     -14.298 -20.698  13.549  1.00 32.42           C  
ATOM   2727  OG1 THR B 102     -13.415 -22.913  14.018  1.00 32.42           O  
ATOM   2728  N   SER B 103     -14.204 -20.023  17.137  1.00 29.01           N  
ATOM   2729  CA  SER B 103     -14.852 -18.893  17.727  1.00 29.01           C  
ATOM   2730  C   SER B 103     -13.820 -17.943  18.250  1.00 29.01           C  
ATOM   2731  O   SER B 103     -13.919 -16.740  18.024  1.00 29.01           O  
ATOM   2732  CB  SER B 103     -15.791 -19.276  18.882  1.00 29.01           C  
ATOM   2733  OG  SER B 103     -16.914 -19.981  18.378  1.00 29.01           O  
ATOM   2734  N   VAL B 104     -12.802 -18.455  18.965  1.00 91.67           N  
ATOM   2735  CA  VAL B 104     -11.777 -17.605  19.516  1.00 91.67           C  
ATOM   2736  C   VAL B 104     -10.977 -16.989  18.408  1.00 91.67           C  
ATOM   2737  O   VAL B 104     -10.525 -15.850  18.516  1.00 91.67           O  
ATOM   2738  CB  VAL B 104     -10.851 -18.315  20.463  1.00 91.67           C  
ATOM   2739  CG1 VAL B 104     -11.663 -18.741  21.700  1.00 91.67           C  
ATOM   2740  CG2 VAL B 104     -10.185 -19.485  19.732  1.00 91.67           C  
ATOM   2741  N   PHE B 105     -10.755 -17.733  17.311  1.00 39.90           N  
ATOM   2742  CA  PHE B 105     -10.008 -17.191  16.217  1.00 39.90           C  
ATOM   2743  C   PHE B 105     -10.766 -16.037  15.637  1.00 39.90           C  
ATOM   2744  O   PHE B 105     -10.183 -15.003  15.316  1.00 39.90           O  
ATOM   2745  CB  PHE B 105      -9.751 -18.214  15.099  1.00 39.90           C  
ATOM   2746  CG  PHE B 105      -8.870 -17.562  14.088  1.00 39.90           C  
ATOM   2747  CD1 PHE B 105      -7.567 -17.259  14.412  1.00 39.90           C  
ATOM   2748  CD2 PHE B 105      -9.331 -17.282  12.823  1.00 39.90           C  
ATOM   2749  CE1 PHE B 105      -6.736 -16.666  13.495  1.00 39.90           C  
ATOM   2750  CE2 PHE B 105      -8.503 -16.686  11.899  1.00 39.90           C  
ATOM   2751  CZ  PHE B 105      -7.205 -16.380  12.235  1.00 39.90           C  
ATOM   2752  N   ALA B 106     -12.097 -16.192  15.477  1.00 25.59           N  
ATOM   2753  CA  ALA B 106     -12.913 -15.158  14.905  1.00 25.59           C  
ATOM   2754  C   ALA B 106     -12.887 -13.952  15.788  1.00 25.59           C  
ATOM   2755  O   ALA B 106     -12.803 -12.830  15.294  1.00 25.59           O  
ATOM   2756  CB  ALA B 106     -14.387 -15.567  14.748  1.00 25.59           C  
ATOM   2757  N   VAL B 107     -12.967 -14.145  17.119  1.00 95.55           N  
ATOM   2758  CA  VAL B 107     -12.981 -13.022  18.011  1.00 95.55           C  
ATOM   2759  C   VAL B 107     -11.669 -12.301  17.932  1.00 95.55           C  
ATOM   2760  O   VAL B 107     -11.622 -11.079  18.037  1.00 95.55           O  
ATOM   2761  CB  VAL B 107     -13.264 -13.359  19.454  1.00 95.55           C  
ATOM   2762  CG1 VAL B 107     -14.661 -13.998  19.544  1.00 95.55           C  
ATOM   2763  CG2 VAL B 107     -12.126 -14.220  20.022  1.00 95.55           C  
ATOM   2764  N   GLY B 108     -10.558 -13.033  17.744  1.00 24.85           N  
ATOM   2765  CA  GLY B 108      -9.272 -12.394  17.704  1.00 24.85           C  
ATOM   2766  C   GLY B 108      -9.214 -11.439  16.556  1.00 24.85           C  
ATOM   2767  O   GLY B 108      -8.646 -10.354  16.667  1.00 24.85           O  
ATOM   2768  N   ILE B 109      -9.784 -11.832  15.404  1.00 50.78           N  
ATOM   2769  CA  ILE B 109      -9.751 -11.034  14.218  1.00 50.78           C  
ATOM   2770  C   ILE B 109     -10.513  -9.758  14.448  1.00 50.78           C  
ATOM   2771  O   ILE B 109     -10.095  -8.699  13.983  1.00 50.78           O  
ATOM   2772  CB  ILE B 109     -10.330 -11.769  13.049  1.00 50.78           C  
ATOM   2773  CG1 ILE B 109      -9.518 -13.057  12.820  1.00 50.78           C  
ATOM   2774  CG2 ILE B 109     -10.333 -10.825  11.839  1.00 50.78           C  
ATOM   2775  CD1 ILE B 109     -10.194 -14.060  11.889  1.00 50.78           C  
ATOM   2776  N   ILE B 110     -11.669  -9.823  15.147  1.00121.70           N  
ATOM   2777  CA  ILE B 110     -12.455  -8.640  15.382  1.00121.70           C  
ATOM   2778  C   ILE B 110     -11.706  -7.683  16.267  1.00121.70           C  
ATOM   2779  O   ILE B 110     -11.684  -6.480  16.009  1.00121.70           O  
ATOM   2780  CB  ILE B 110     -13.811  -8.900  16.003  1.00121.70           C  
ATOM   2781  CG1 ILE B 110     -14.706  -7.659  15.857  1.00121.70           C  
ATOM   2782  CG2 ILE B 110     -13.639  -9.313  17.473  1.00121.70           C  
ATOM   2783  CD1 ILE B 110     -15.129  -7.352  14.424  1.00121.70           C  
ATOM   2784  N   LEU B 111     -11.060  -8.192  17.336  1.00 93.28           N  
ATOM   2785  CA  LEU B 111     -10.369  -7.354  18.277  1.00 93.28           C  
ATOM   2786  C   LEU B 111      -9.244  -6.640  17.603  1.00 93.28           C  
ATOM   2787  O   LEU B 111      -8.975  -5.480  17.900  1.00 93.28           O  
ATOM   2788  CB  LEU B 111      -9.775  -8.126  19.475  1.00 93.28           C  
ATOM   2789  CG  LEU B 111     -10.777  -8.476  20.599  1.00 93.28           C  
ATOM   2790  CD1 LEU B 111     -11.231  -7.209  21.337  1.00 93.28           C  
ATOM   2791  CD2 LEU B 111     -11.967  -9.311  20.103  1.00 93.28           C  
ATOM   2792  N   ILE B 112      -8.520  -7.340  16.720  1.00 67.54           N  
ATOM   2793  CA  ILE B 112      -7.407  -6.760  16.027  1.00 67.54           C  
ATOM   2794  C   ILE B 112      -7.834  -5.753  14.997  1.00 67.54           C  
ATOM   2795  O   ILE B 112      -7.201  -4.708  14.858  1.00 67.54           O  
ATOM   2796  CB  ILE B 112      -6.539  -7.820  15.449  1.00 67.54           C  
ATOM   2797  CG1 ILE B 112      -5.946  -8.573  16.652  1.00 67.54           C  
ATOM   2798  CG2 ILE B 112      -5.485  -7.190  14.524  1.00 67.54           C  
ATOM   2799  CD1 ILE B 112      -5.393  -9.947  16.331  1.00 67.54           C  
ATOM   2800  N   THR B 113      -8.919  -6.035  14.245  1.00 99.54           N  
ATOM   2801  CA  THR B 113      -9.330  -5.161  13.181  1.00 99.54           C  
ATOM   2802  C   THR B 113      -9.714  -3.826  13.726  1.00 99.54           C  
ATOM   2803  O   THR B 113      -9.360  -2.789  13.166  1.00 99.54           O  
ATOM   2804  CB  THR B 113     -10.506  -5.686  12.404  1.00 99.54           C  
ATOM   2805  CG2 THR B 113     -10.120  -7.042  11.792  1.00 99.54           C  
ATOM   2806  OG1 THR B 113     -11.637  -5.826  13.251  1.00 99.54           O  
ATOM   2807  N   PHE B 114     -10.460  -3.807  14.839  1.00143.95           N  
ATOM   2808  CA  PHE B 114     -10.903  -2.551  15.352  1.00143.95           C  
ATOM   2809  C   PHE B 114      -9.721  -1.705  15.725  1.00143.95           C  
ATOM   2810  O   PHE B 114      -9.579  -0.583  15.241  1.00143.95           O  
ATOM   2811  CB  PHE B 114     -11.791  -2.752  16.592  1.00143.95           C  
ATOM   2812  CG  PHE B 114     -12.225  -1.420  17.081  1.00143.95           C  
ATOM   2813  CD1 PHE B 114     -13.273  -0.770  16.480  1.00143.95           C  
ATOM   2814  CD2 PHE B 114     -11.586  -0.831  18.152  1.00143.95           C  
ATOM   2815  CE1 PHE B 114     -13.677   0.462  16.933  1.00143.95           C  
ATOM   2816  CE2 PHE B 114     -11.987   0.401  18.608  1.00143.95           C  
ATOM   2817  CZ  PHE B 114     -13.035   1.048  17.997  1.00143.95           C  
ATOM   2818  N   MET B 115      -8.842  -2.227  16.609  1.00 90.97           N  
ATOM   2819  CA  MET B 115      -7.705  -1.490  17.097  1.00 90.97           C  
ATOM   2820  C   MET B 115      -6.608  -1.280  16.089  1.00 90.97           C  
ATOM   2821  O   MET B 115      -6.137  -0.154  15.919  1.00 90.97           O  
ATOM   2822  CB  MET B 115      -7.074  -2.131  18.346  1.00 90.97           C  
ATOM   2823  CG  MET B 115      -6.501  -3.527  18.100  1.00 90.97           C  
ATOM   2824  SD  MET B 115      -5.903  -4.365  19.598  1.00 90.97           S  
ATOM   2825  CE  MET B 115      -7.552  -4.692  20.290  1.00 90.97           C  
ATOM   2826  N   LYS B 116      -6.189  -2.334  15.353  1.00106.38           N  
ATOM   2827  CA  LYS B 116      -5.009  -2.195  14.539  1.00106.38           C  
ATOM   2828  C   LYS B 116      -5.321  -2.287  13.080  1.00106.38           C  
ATOM   2829  O   LYS B 116      -6.457  -2.533  12.676  1.00106.38           O  
ATOM   2830  CB  LYS B 116      -3.915  -3.233  14.851  1.00106.38           C  
ATOM   2831  CG  LYS B 116      -3.258  -3.023  16.219  1.00106.38           C  
ATOM   2832  CD  LYS B 116      -2.214  -4.082  16.583  1.00106.38           C  
ATOM   2833  CE  LYS B 116      -2.805  -5.383  17.122  1.00106.38           C  
ATOM   2834  NZ  LYS B 116      -1.720  -6.321  17.488  1.00106.38           N1+
ATOM   2835  N   SER B 117      -4.269  -2.081  12.257  1.00 46.10           N  
ATOM   2836  CA  SER B 117      -4.350  -2.011  10.823  1.00 46.10           C  
ATOM   2837  C   SER B 117      -4.506  -3.372  10.220  1.00 46.10           C  
ATOM   2838  O   SER B 117      -4.461  -4.397  10.897  1.00 46.10           O  
ATOM   2839  CB  SER B 117      -3.112  -1.355  10.189  1.00 46.10           C  
ATOM   2840  OG  SER B 117      -1.955  -2.149  10.432  1.00 46.10           O  
ATOM   2841  N   SER B 118      -4.749  -3.377   8.894  1.00 32.33           N  
ATOM   2842  CA  SER B 118      -4.934  -4.565   8.116  1.00 32.33           C  
ATOM   2843  C   SER B 118      -3.640  -5.310   8.044  1.00 32.33           C  
ATOM   2844  O   SER B 118      -3.616  -6.539   8.080  1.00 32.33           O  
ATOM   2845  CB  SER B 118      -5.355  -4.241   6.676  1.00 32.33           C  
ATOM   2846  OG  SER B 118      -6.606  -3.567   6.678  1.00 32.33           O  
ATOM   2847  N   SER B 119      -2.523  -4.569   7.942  1.00 71.05           N  
ATOM   2848  CA  SER B 119      -1.232  -5.172   7.792  1.00 71.05           C  
ATOM   2849  C   SER B 119      -0.911  -5.972   9.011  1.00 71.05           C  
ATOM   2850  O   SER B 119      -0.349  -7.062   8.912  1.00 71.05           O  
ATOM   2851  CB  SER B 119      -0.114  -4.131   7.624  1.00 71.05           C  
ATOM   2852  OG  SER B 119       1.148  -4.776   7.622  1.00 71.05           O  
ATOM   2853  N   ASP B 120      -1.266  -5.444  10.198  1.00 43.46           N  
ATOM   2854  CA  ASP B 120      -0.939  -6.109  11.424  1.00 43.46           C  
ATOM   2855  C   ASP B 120      -1.650  -7.421  11.511  1.00 43.46           C  
ATOM   2856  O   ASP B 120      -1.075  -8.405  11.971  1.00 43.46           O  
ATOM   2857  CB  ASP B 120      -1.284  -5.301  12.685  1.00 43.46           C  
ATOM   2858  CG  ASP B 120      -0.263  -4.182  12.797  1.00 43.46           C  
ATOM   2859  OD1 ASP B 120       0.518  -4.000  11.821  1.00 43.46           O  
ATOM   2860  OD2 ASP B 120      -0.237  -3.503  13.856  1.00 43.46           O1-
ATOM   2861  N   LEU B 121      -2.922  -7.478  11.081  1.00 41.55           N  
ATOM   2862  CA  LEU B 121      -3.670  -8.703  11.150  1.00 41.55           C  
ATOM   2863  C   LEU B 121      -3.044  -9.723  10.248  1.00 41.55           C  
ATOM   2864  O   LEU B 121      -2.980 -10.911  10.562  1.00 41.55           O  
ATOM   2865  CB  LEU B 121      -5.132  -8.540  10.707  1.00 41.55           C  
ATOM   2866  CG  LEU B 121      -5.933  -9.853  10.779  1.00 41.55           C  
ATOM   2867  CD1 LEU B 121      -6.048 -10.347  12.232  1.00 41.55           C  
ATOM   2868  CD2 LEU B 121      -7.287  -9.730  10.063  1.00 41.55           C  
ATOM   2869  N   TYR B 122      -2.578  -9.282   9.069  1.00 49.25           N  
ATOM   2870  CA  TYR B 122      -2.013 -10.188   8.113  1.00 49.25           C  
ATOM   2871  C   TYR B 122      -0.777 -10.794   8.702  1.00 49.25           C  
ATOM   2872  O   TYR B 122      -0.537 -11.994   8.586  1.00 49.25           O  
ATOM   2873  CB  TYR B 122      -1.603  -9.459   6.822  1.00 49.25           C  
ATOM   2874  CG  TYR B 122      -1.093 -10.466   5.852  1.00 49.25           C  
ATOM   2875  CD1 TYR B 122      -1.964 -11.104   5.003  1.00 49.25           C  
ATOM   2876  CD2 TYR B 122       0.248 -10.775   5.788  1.00 49.25           C  
ATOM   2877  CE1 TYR B 122      -1.507 -12.036   4.101  1.00 49.25           C  
ATOM   2878  CE2 TYR B 122       0.711 -11.705   4.887  1.00 49.25           C  
ATOM   2879  CZ  TYR B 122      -0.167 -12.338   4.040  1.00 49.25           C  
ATOM   2880  OH  TYR B 122       0.304 -13.293   3.115  1.00 49.25           O  
ATOM   2881  N   HIS B 123       0.053  -9.953   9.345  1.00 86.23           N  
ATOM   2882  CA  HIS B 123       1.302 -10.366   9.916  1.00 86.23           C  
ATOM   2883  C   HIS B 123       1.099 -11.300  11.068  1.00 86.23           C  
ATOM   2884  O   HIS B 123       1.788 -12.314  11.179  1.00 86.23           O  
ATOM   2885  CB  HIS B 123       2.129  -9.163  10.385  1.00 86.23           C  
ATOM   2886  CG  HIS B 123       2.675  -8.410   9.210  1.00 86.23           C  
ATOM   2887  CD2 HIS B 123       3.778  -7.626   9.097  1.00 86.23           C  
ATOM   2888  ND1 HIS B 123       2.072  -8.389   7.975  1.00 86.23           N  
ATOM   2889  CE1 HIS B 123       2.835  -7.599   7.179  1.00 86.23           C  
ATOM   2890  NE2 HIS B 123       3.881  -7.112   7.816  1.00 86.23           N  
ATOM   2891  N   ILE B 124       0.130 -10.992  11.955  1.00121.81           N  
ATOM   2892  CA  ILE B 124      -0.103 -11.811  13.108  1.00121.81           C  
ATOM   2893  C   ILE B 124      -0.495 -13.192  12.674  1.00121.81           C  
ATOM   2894  O   ILE B 124      -0.074 -14.178  13.276  1.00121.81           O  
ATOM   2895  CB  ILE B 124      -1.157 -11.240  14.017  1.00121.81           C  
ATOM   2896  CG1 ILE B 124      -2.446 -10.992  13.235  1.00121.81           C  
ATOM   2897  CG2 ILE B 124      -0.605  -9.984  14.698  1.00121.81           C  
ATOM   2898  CD1 ILE B 124      -3.584 -10.457  14.080  1.00121.81           C  
ATOM   2899  N   LEU B 125      -1.358 -13.312  11.653  1.00143.48           N  
ATOM   2900  CA  LEU B 125      -1.729 -14.617  11.190  1.00143.48           C  
ATOM   2901  C   LEU B 125      -0.644 -15.333  10.411  1.00143.48           C  
ATOM   2902  O   LEU B 125      -0.480 -16.539  10.573  1.00143.48           O  
ATOM   2903  CB  LEU B 125      -3.039 -14.599  10.385  1.00143.48           C  
ATOM   2904  CG  LEU B 125      -4.265 -14.409  11.304  1.00143.48           C  
ATOM   2905  CD1 LEU B 125      -4.143 -13.152  12.173  1.00143.48           C  
ATOM   2906  CD2 LEU B 125      -5.570 -14.422  10.504  1.00143.48           C  
ATOM   2907  N   PHE B 126       0.033 -14.642   9.466  1.00126.62           N  
ATOM   2908  CA  PHE B 126       1.052 -15.185   8.587  1.00126.62           C  
ATOM   2909  C   PHE B 126       2.498 -15.197   9.031  1.00126.62           C  
ATOM   2910  O   PHE B 126       3.215 -16.144   8.703  1.00126.62           O  
ATOM   2911  CB  PHE B 126       1.019 -14.548   7.188  1.00126.62           C  
ATOM   2912  CG  PHE B 126      -0.249 -15.004   6.549  1.00126.62           C  
ATOM   2913  CD1 PHE B 126      -0.363 -16.289   6.072  1.00126.62           C  
ATOM   2914  CD2 PHE B 126      -1.318 -14.148   6.421  1.00126.62           C  
ATOM   2915  CE1 PHE B 126      -1.526 -16.718   5.479  1.00126.62           C  
ATOM   2916  CE2 PHE B 126      -2.484 -14.570   5.828  1.00126.62           C  
ATOM   2917  CZ  PHE B 126      -2.591 -15.857   5.358  1.00126.62           C  
ATOM   2918  N   GLY B 127       3.012 -14.148   9.721  1.00 64.61           N  
ATOM   2919  CA  GLY B 127       4.437 -14.188   9.978  1.00 64.61           C  
ATOM   2920  C   GLY B 127       5.023 -12.828  10.283  1.00 64.61           C  
ATOM   2921  O   GLY B 127       4.820 -12.287  11.371  1.00 64.61           O  
ATOM   2922  N   ASN B 128       5.739 -12.219   9.301  1.00 98.58           N  
ATOM   2923  CA  ASN B 128       6.484 -10.992   9.489  1.00 98.58           C  
ATOM   2924  C   ASN B 128       7.760 -11.215  10.267  1.00 98.58           C  
ATOM   2925  O   ASN B 128       8.047 -10.547  11.260  1.00 98.58           O  
ATOM   2926  CB  ASN B 128       5.650  -9.905  10.188  1.00 98.58           C  
ATOM   2927  CG  ASN B 128       6.419  -8.597  10.096  1.00 98.58           C  
ATOM   2928  ND2 ASN B 128       6.638  -8.102   8.849  1.00 98.58           N  
ATOM   2929  OD1 ASN B 128       6.820  -8.031  11.110  1.00 98.58           O  
ATOM   2930  N   VAL B 129       8.556 -12.205   9.815  1.00117.56           N  
ATOM   2931  CA  VAL B 129       9.839 -12.566  10.351  1.00117.56           C  
ATOM   2932  C   VAL B 129      10.858 -11.498  10.061  1.00117.56           C  
ATOM   2933  O   VAL B 129      11.822 -11.327  10.807  1.00117.56           O  
ATOM   2934  CB  VAL B 129      10.328 -13.844   9.754  1.00117.56           C  
ATOM   2935  CG1 VAL B 129      10.342 -13.679   8.223  1.00117.56           C  
ATOM   2936  CG2 VAL B 129      11.700 -14.166  10.368  1.00117.56           C  
ATOM   2937  N   LEU B 130      10.703 -10.795   8.924  1.00 87.91           N  
ATOM   2938  CA  LEU B 130      11.628  -9.789   8.476  1.00 87.91           C  
ATOM   2939  C   LEU B 130      11.625  -8.582   9.367  1.00 87.91           C  
ATOM   2940  O   LEU B 130      12.637  -7.889   9.451  1.00 87.91           O  
ATOM   2941  CB  LEU B 130      11.361  -9.307   7.043  1.00 87.91           C  
ATOM   2942  CG  LEU B 130      11.529 -10.425   5.996  1.00 87.91           C  
ATOM   2943  CD1 LEU B 130      11.421  -9.877   4.566  1.00 87.91           C  
ATOM   2944  CD2 LEU B 130      12.820 -11.225   6.233  1.00 87.91           C  
ATOM   2945  N   SER B 131      10.489  -8.227  10.000  1.00135.25           N  
ATOM   2946  CA  SER B 131      10.568  -7.042  10.808  1.00135.25           C  
ATOM   2947  C   SER B 131      10.317  -7.376  12.246  1.00135.25           C  
ATOM   2948  O   SER B 131       9.247  -7.083  12.778  1.00135.25           O  
ATOM   2949  CB  SER B 131       9.539  -5.963  10.426  1.00135.25           C  
ATOM   2950  OG  SER B 131       9.809  -5.472   9.123  1.00135.25           O  
ATOM   2951  N   VAL B 132      11.322  -7.955  12.930  1.00 49.20           N  
ATOM   2952  CA  VAL B 132      11.199  -8.208  14.337  1.00 49.20           C  
ATOM   2953  C   VAL B 132      12.184  -7.297  15.004  1.00 49.20           C  
ATOM   2954  O   VAL B 132      13.325  -7.166  14.562  1.00 49.20           O  
ATOM   2955  CB  VAL B 132      11.527  -9.616  14.759  1.00 49.20           C  
ATOM   2956  CG1 VAL B 132      10.529 -10.579  14.090  1.00 49.20           C  
ATOM   2957  CG2 VAL B 132      13.002  -9.910  14.443  1.00 49.20           C  
ATOM   2958  N   ARG B 133      11.748  -6.626  16.089  1.00 72.55           N  
ATOM   2959  CA  ARG B 133      12.552  -5.670  16.799  1.00 72.55           C  
ATOM   2960  C   ARG B 133      13.473  -6.390  17.733  1.00 72.55           C  
ATOM   2961  O   ARG B 133      13.315  -7.583  17.992  1.00 72.55           O  
ATOM   2962  CB  ARG B 133      11.709  -4.656  17.600  1.00 72.55           C  
ATOM   2963  CG  ARG B 133      10.911  -3.709  16.696  1.00 72.55           C  
ATOM   2964  CD  ARG B 133       9.946  -2.767  17.418  1.00 72.55           C  
ATOM   2965  NE  ARG B 133       9.442  -1.817  16.388  1.00 72.55           N  
ATOM   2966  CZ  ARG B 133       8.269  -1.139  16.562  1.00 72.55           C  
ATOM   2967  NH1 ARG B 133       7.516  -1.337  17.685  1.00 72.55           N1+
ATOM   2968  NH2 ARG B 133       7.848  -0.263  15.607  1.00 72.55           N  
ATOM   2969  N   SER B 134      14.501  -5.670  18.232  1.00 25.42           N  
ATOM   2970  CA  SER B 134      15.483  -6.236  19.112  1.00 25.42           C  
ATOM   2971  C   SER B 134      14.822  -6.660  20.383  1.00 25.42           C  
ATOM   2972  O   SER B 134      15.114  -7.728  20.919  1.00 25.42           O  
ATOM   2973  CB  SER B 134      16.601  -5.245  19.481  1.00 25.42           C  
ATOM   2974  OG  SER B 134      17.336  -4.882  18.320  1.00 25.42           O  
ATOM   2975  N   SER B 135      13.890  -5.841  20.896  1.00 63.70           N  
ATOM   2976  CA  SER B 135      13.258  -6.162  22.139  1.00 63.70           C  
ATOM   2977  C   SER B 135      12.543  -7.465  21.987  1.00 63.70           C  
ATOM   2978  O   SER B 135      12.582  -8.309  22.882  1.00 63.70           O  
ATOM   2979  CB  SER B 135      12.253  -5.078  22.574  1.00 63.70           C  
ATOM   2980  OG  SER B 135      11.294  -4.848  21.552  1.00 63.70           O  
ATOM   2981  N   ASP B 136      11.883  -7.664  20.830  1.00 32.72           N  
ATOM   2982  CA  ASP B 136      11.132  -8.855  20.568  1.00 32.72           C  
ATOM   2983  C   ASP B 136      12.067 -10.024  20.502  1.00 32.72           C  
ATOM   2984  O   ASP B 136      11.744 -11.120  20.958  1.00 32.72           O  
ATOM   2985  CB  ASP B 136      10.382  -8.779  19.223  1.00 32.72           C  
ATOM   2986  CG  ASP B 136       9.291  -7.724  19.364  1.00 32.72           C  
ATOM   2987  OD1 ASP B 136       8.905  -7.435  20.528  1.00 32.72           O  
ATOM   2988  OD2 ASP B 136       8.829  -7.191  18.320  1.00 32.72           O1-
ATOM   2989  N   MET B 137      13.253  -9.826  19.896  1.00 39.10           N  
ATOM   2990  CA  MET B 137      14.177 -10.912  19.751  1.00 39.10           C  
ATOM   2991  C   MET B 137      14.670 -11.361  21.088  1.00 39.10           C  
ATOM   2992  O   MET B 137      14.752 -12.561  21.345  1.00 39.10           O  
ATOM   2993  CB  MET B 137      15.424 -10.572  18.921  1.00 39.10           C  
ATOM   2994  CG  MET B 137      16.323 -11.792  18.718  1.00 39.10           C  
ATOM   2995  SD  MET B 137      17.804 -11.504  17.706  1.00 39.10           S  
ATOM   2996  CE  MET B 137      18.707 -10.598  18.992  1.00 39.10           C  
ATOM   2997  N   TRP B 138      15.006 -10.406  21.977  1.00 45.59           N  
ATOM   2998  CA  TRP B 138      15.566 -10.736  23.259  1.00 45.59           C  
ATOM   2999  C   TRP B 138      14.576 -11.480  24.081  1.00 45.59           C  
ATOM   3000  O   TRP B 138      14.924 -12.442  24.764  1.00 45.59           O  
ATOM   3001  CB  TRP B 138      15.991  -9.511  24.087  1.00 45.59           C  
ATOM   3002  CG  TRP B 138      17.245  -8.856  23.582  1.00 45.59           C  
ATOM   3003  CD1 TRP B 138      17.394  -7.796  22.734  1.00 45.59           C  
ATOM   3004  CD2 TRP B 138      18.567  -9.292  23.925  1.00 45.59           C  
ATOM   3005  CE2 TRP B 138      19.465  -8.467  23.254  1.00 45.59           C  
ATOM   3006  CE3 TRP B 138      18.997 -10.305  24.737  1.00 45.59           C  
ATOM   3007  NE1 TRP B 138      18.731  -7.551  22.524  1.00 45.59           N  
ATOM   3008  CZ2 TRP B 138      20.813  -8.637  23.379  1.00 45.59           C  
ATOM   3009  CZ3 TRP B 138      20.357 -10.477  24.862  1.00 45.59           C  
ATOM   3010  CH2 TRP B 138      21.246  -9.659  24.197  1.00 45.59           C  
ATOM   3011  N   MET B 139      13.310 -11.033  24.056  1.00 67.14           N  
ATOM   3012  CA  MET B 139      12.306 -11.672  24.847  1.00 67.14           C  
ATOM   3013  C   MET B 139      12.119 -13.067  24.347  1.00 67.14           C  
ATOM   3014  O   MET B 139      11.893 -13.982  25.136  1.00 67.14           O  
ATOM   3015  CB  MET B 139      10.951 -10.949  24.816  1.00 67.14           C  
ATOM   3016  CG  MET B 139      10.988  -9.606  25.551  1.00 67.14           C  
ATOM   3017  SD  MET B 139       9.406  -8.718  25.595  1.00 67.14           S  
ATOM   3018  CE  MET B 139       9.426  -8.351  23.818  1.00 67.14           C  
ATOM   3019  N   THR B 140      12.211 -13.261  23.018  1.00 29.00           N  
ATOM   3020  CA  THR B 140      12.032 -14.555  22.421  1.00 29.00           C  
ATOM   3021  C   THR B 140      13.074 -15.484  22.961  1.00 29.00           C  
ATOM   3022  O   THR B 140      12.782 -16.640  23.264  1.00 29.00           O  
ATOM   3023  CB  THR B 140      12.191 -14.531  20.925  1.00 29.00           C  
ATOM   3024  CG2 THR B 140      11.976 -15.950  20.373  1.00 29.00           C  
ATOM   3025  OG1 THR B 140      11.251 -13.641  20.343  1.00 29.00           O  
ATOM   3026  N   LEU B 141      14.336 -15.021  23.058  1.00 86.74           N  
ATOM   3027  CA  LEU B 141      15.359 -15.877  23.582  1.00 86.74           C  
ATOM   3028  C   LEU B 141      15.147 -16.144  25.042  1.00 86.74           C  
ATOM   3029  O   LEU B 141      15.361 -17.264  25.500  1.00 86.74           O  
ATOM   3030  CB  LEU B 141      16.794 -15.357  23.393  1.00 86.74           C  
ATOM   3031  CG  LEU B 141      17.320 -15.485  21.947  1.00 86.74           C  
ATOM   3032  CD1 LEU B 141      16.542 -14.603  20.961  1.00 86.74           C  
ATOM   3033  CD2 LEU B 141      18.835 -15.246  21.896  1.00 86.74           C  
ATOM   3034  N   ILE B 142      14.732 -15.127  25.825  1.00 87.45           N  
ATOM   3035  CA  ILE B 142      14.604 -15.346  27.240  1.00 87.45           C  
ATOM   3036  C   ILE B 142      13.512 -16.334  27.527  1.00 87.45           C  
ATOM   3037  O   ILE B 142      13.694 -17.271  28.304  1.00 87.45           O  
ATOM   3038  CB  ILE B 142      14.308 -14.092  28.022  1.00 87.45           C  
ATOM   3039  CG1 ILE B 142      12.952 -13.485  27.619  1.00 87.45           C  
ATOM   3040  CG2 ILE B 142      15.494 -13.134  27.826  1.00 87.45           C  
ATOM   3041  CD1 ILE B 142      12.427 -12.437  28.600  1.00 87.45           C  
ATOM   3042  N   ILE B 143      12.337 -16.147  26.907  1.00 49.14           N  
ATOM   3043  CA  ILE B 143      11.214 -17.010  27.125  1.00 49.14           C  
ATOM   3044  C   ILE B 143      11.491 -18.363  26.532  1.00 49.14           C  
ATOM   3045  O   ILE B 143      11.043 -19.383  27.049  1.00 49.14           O  
ATOM   3046  CB  ILE B 143       9.936 -16.429  26.589  1.00 49.14           C  
ATOM   3047  CG1 ILE B 143       9.639 -15.114  27.341  1.00 49.14           C  
ATOM   3048  CG2 ILE B 143       8.823 -17.479  26.737  1.00 49.14           C  
ATOM   3049  CD1 ILE B 143       8.473 -14.303  26.775  1.00 49.14           C  
ATOM   3050  N   GLY B 144      12.196 -18.406  25.389  1.00 24.38           N  
ATOM   3051  CA  GLY B 144      12.513 -19.659  24.763  1.00 24.38           C  
ATOM   3052  C   GLY B 144      13.422 -20.467  25.642  1.00 24.38           C  
ATOM   3053  O   GLY B 144      13.283 -21.686  25.732  1.00 24.38           O  
ATOM   3054  N   VAL B 145      14.418 -19.817  26.279  1.00 95.68           N  
ATOM   3055  CA  VAL B 145      15.331 -20.539  27.118  1.00 95.68           C  
ATOM   3056  C   VAL B 145      14.624 -21.038  28.339  1.00 95.68           C  
ATOM   3057  O   VAL B 145      14.910 -22.134  28.819  1.00 95.68           O  
ATOM   3058  CB  VAL B 145      16.534 -19.756  27.563  1.00 95.68           C  
ATOM   3059  CG1 VAL B 145      17.342 -19.380  26.310  1.00 95.68           C  
ATOM   3060  CG2 VAL B 145      16.102 -18.572  28.442  1.00 95.68           C  
ATOM   3061  N   VAL B 146      13.687 -20.239  28.891  1.00100.47           N  
ATOM   3062  CA  VAL B 146      12.995 -20.670  30.073  1.00100.47           C  
ATOM   3063  C   VAL B 146      12.189 -21.899  29.768  1.00100.47           C  
ATOM   3064  O   VAL B 146      12.050 -22.775  30.618  1.00100.47           O  
ATOM   3065  CB  VAL B 146      12.133 -19.624  30.736  1.00100.47           C  
ATOM   3066  CG1 VAL B 146      13.071 -18.536  31.285  1.00100.47           C  
ATOM   3067  CG2 VAL B 146      11.074 -19.083  29.764  1.00100.47           C  
ATOM   3068  N   ILE B 147      11.639 -22.004  28.545  1.00 94.52           N  
ATOM   3069  CA  ILE B 147      10.867 -23.155  28.157  1.00 94.52           C  
ATOM   3070  C   ILE B 147      11.750 -24.367  28.217  1.00 94.52           C  
ATOM   3071  O   ILE B 147      11.357 -25.415  28.729  1.00 94.52           O  
ATOM   3072  CB  ILE B 147      10.416 -23.056  26.723  1.00 94.52           C  
ATOM   3073  CG1 ILE B 147       9.506 -21.838  26.492  1.00 94.52           C  
ATOM   3074  CG2 ILE B 147       9.772 -24.398  26.337  1.00 94.52           C  
ATOM   3075  CD1 ILE B 147       8.169 -21.905  27.225  1.00 94.52           C  
ATOM   3076  N   ILE B 148      12.980 -24.251  27.678  1.00 34.71           N  
ATOM   3077  CA  ILE B 148      13.902 -25.351  27.629  1.00 34.71           C  
ATOM   3078  C   ILE B 148      14.295 -25.760  29.020  1.00 34.71           C  
ATOM   3079  O   ILE B 148      14.336 -26.949  29.328  1.00 34.71           O  
ATOM   3080  CB  ILE B 148      15.170 -25.017  26.896  1.00 34.71           C  
ATOM   3081  CG1 ILE B 148      14.875 -24.719  25.419  1.00 34.71           C  
ATOM   3082  CG2 ILE B 148      16.166 -26.170  27.102  1.00 34.71           C  
ATOM   3083  CD1 ILE B 148      16.062 -24.098  24.684  1.00 34.71           C  
ATOM   3084  N   GLY B 149      14.596 -24.790  29.902  1.00 24.53           N  
ATOM   3085  CA  GLY B 149      15.065 -25.103  31.223  1.00 24.53           C  
ATOM   3086  C   GLY B 149      14.011 -25.838  31.983  1.00 24.53           C  
ATOM   3087  O   GLY B 149      14.319 -26.764  32.730  1.00 24.53           O  
ATOM   3088  N   LEU B 150      12.738 -25.431  31.835  1.00 95.71           N  
ATOM   3089  CA  LEU B 150      11.710 -26.119  32.556  1.00 95.71           C  
ATOM   3090  C   LEU B 150      11.626 -27.543  32.110  1.00 95.71           C  
ATOM   3091  O   LEU B 150      11.451 -28.434  32.937  1.00 95.71           O  
ATOM   3092  CB  LEU B 150      10.297 -25.522  32.444  1.00 95.71           C  
ATOM   3093  CG  LEU B 150      10.022 -24.347  33.400  1.00 95.71           C  
ATOM   3094  CD1 LEU B 150      10.830 -23.089  33.055  1.00 95.71           C  
ATOM   3095  CD2 LEU B 150       8.514 -24.094  33.512  1.00 95.71           C  
ATOM   3096  N   VAL B 151      11.736 -27.815  30.799  1.00 97.38           N  
ATOM   3097  CA  VAL B 151      11.627 -29.188  30.406  1.00 97.38           C  
ATOM   3098  C   VAL B 151      12.784 -29.929  30.992  1.00 97.38           C  
ATOM   3099  O   VAL B 151      12.656 -31.089  31.382  1.00 97.38           O  
ATOM   3100  CB  VAL B 151      11.597 -29.441  28.921  1.00 97.38           C  
ATOM   3101  CG1 VAL B 151      10.377 -28.721  28.322  1.00 97.38           C  
ATOM   3102  CG2 VAL B 151      12.941 -29.057  28.292  1.00 97.38           C  
ATOM   3103  N   MET B 152      13.956 -29.271  31.068  1.00 61.34           N  
ATOM   3104  CA  MET B 152      15.123 -29.929  31.577  1.00 61.34           C  
ATOM   3105  C   MET B 152      14.895 -30.333  33.001  1.00 61.34           C  
ATOM   3106  O   MET B 152      15.210 -31.460  33.378  1.00 61.34           O  
ATOM   3107  CB  MET B 152      16.377 -29.036  31.527  1.00 61.34           C  
ATOM   3108  CG  MET B 152      16.849 -28.754  30.100  1.00 61.34           C  
ATOM   3109  SD  MET B 152      18.238 -27.587  29.970  1.00 61.34           S  
ATOM   3110  CE  MET B 152      19.443 -28.655  30.811  1.00 61.34           C  
ATOM   3111  N   LEU B 153      14.331 -29.440  33.840  1.00100.24           N  
ATOM   3112  CA  LEU B 153      14.136 -29.802  35.216  1.00100.24           C  
ATOM   3113  C   LEU B 153      13.147 -30.915  35.363  1.00100.24           C  
ATOM   3114  O   LEU B 153      13.402 -31.852  36.117  1.00100.24           O  
ATOM   3115  CB  LEU B 153      13.664 -28.653  36.124  1.00100.24           C  
ATOM   3116  CG  LEU B 153      14.785 -27.682  36.541  1.00100.24           C  
ATOM   3117  CD1 LEU B 153      15.793 -28.378  37.469  1.00100.24           C  
ATOM   3118  CD2 LEU B 153      15.453 -27.030  35.324  1.00100.24           C  
ATOM   3119  N   PHE B 154      11.994 -30.861  34.659  1.00186.46           N  
ATOM   3120  CA  PHE B 154      11.016 -31.889  34.890  1.00186.46           C  
ATOM   3121  C   PHE B 154      11.033 -32.868  33.755  1.00186.46           C  
ATOM   3122  O   PHE B 154       9.988 -33.305  33.271  1.00186.46           O  
ATOM   3123  CB  PHE B 154       9.599 -31.310  35.024  1.00186.46           C  
ATOM   3124  CG  PHE B 154       9.655 -30.376  36.188  1.00186.46           C  
ATOM   3125  CD1 PHE B 154      10.077 -29.081  36.006  1.00186.46           C  
ATOM   3126  CD2 PHE B 154       9.302 -30.778  37.453  1.00186.46           C  
ATOM   3127  CE1 PHE B 154      10.145 -28.202  37.063  1.00186.46           C  
ATOM   3128  CE2 PHE B 154       9.367 -29.904  38.517  1.00186.46           C  
ATOM   3129  CZ  PHE B 154       9.784 -28.611  38.323  1.00186.46           C  
ATOM   3130  N   TYR B 155      12.244 -33.277  33.339  1.00 61.42           N  
ATOM   3131  CA  TYR B 155      12.421 -34.221  32.276  1.00 61.42           C  
ATOM   3132  C   TYR B 155      11.916 -35.558  32.724  1.00 61.42           C  
ATOM   3133  O   TYR B 155      11.202 -36.236  31.988  1.00 61.42           O  
ATOM   3134  CB  TYR B 155      13.904 -34.352  31.891  1.00 61.42           C  
ATOM   3135  CG  TYR B 155      14.046 -35.345  30.793  1.00 61.42           C  
ATOM   3136  CD1 TYR B 155      13.632 -35.036  29.518  1.00 61.42           C  
ATOM   3137  CD2 TYR B 155      14.620 -36.572  31.037  1.00 61.42           C  
ATOM   3138  CE1 TYR B 155      13.773 -35.950  28.504  1.00 61.42           C  
ATOM   3139  CE2 TYR B 155      14.765 -37.492  30.024  1.00 61.42           C  
ATOM   3140  CZ  TYR B 155      14.338 -37.178  28.756  1.00 61.42           C  
ATOM   3141  OH  TYR B 155      14.485 -38.116  27.713  1.00 61.42           O  
ATOM   3142  N   LYS B 156      12.273 -35.954  33.961  1.00139.80           N  
ATOM   3143  CA  LYS B 156      11.914 -37.228  34.521  1.00139.80           C  
ATOM   3144  C   LYS B 156      10.428 -37.330  34.635  1.00139.80           C  
ATOM   3145  O   LYS B 156       9.844 -38.356  34.291  1.00139.80           O  
ATOM   3146  CB  LYS B 156      12.491 -37.403  35.938  1.00139.80           C  
ATOM   3147  CG  LYS B 156      12.035 -38.668  36.676  1.00139.80           C  
ATOM   3148  CD  LYS B 156      12.580 -39.976  36.101  1.00139.80           C  
ATOM   3149  CE  LYS B 156      12.244 -41.203  36.951  1.00139.80           C  
ATOM   3150  NZ  LYS B 156      12.929 -41.116  38.263  1.00139.80           N1+
ATOM   3151  N   GLU B 157       9.774 -36.265  35.129  1.00 83.51           N  
ATOM   3152  CA  GLU B 157       8.355 -36.289  35.337  1.00 83.51           C  
ATOM   3153  C   GLU B 157       7.629 -36.386  34.033  1.00 83.51           C  
ATOM   3154  O   GLU B 157       6.638 -37.109  33.916  1.00 83.51           O  
ATOM   3155  CB  GLU B 157       7.850 -35.028  36.061  1.00 83.51           C  
ATOM   3156  CG  GLU B 157       8.179 -35.011  37.557  1.00 83.51           C  
ATOM   3157  CD  GLU B 157       9.678 -34.811  37.755  1.00 83.51           C  
ATOM   3158  OE1 GLU B 157      10.250 -33.894  37.108  1.00 83.51           O  
ATOM   3159  OE2 GLU B 157      10.270 -35.575  38.562  1.00 83.51           O1-
ATOM   3160  N   LEU B 158       8.095 -35.645  33.010  1.00 64.38           N  
ATOM   3161  CA  LEU B 158       7.472 -35.607  31.719  1.00 64.38           C  
ATOM   3162  C   LEU B 158       7.603 -36.930  31.027  1.00 64.38           C  
ATOM   3163  O   LEU B 158       6.747 -37.294  30.222  1.00 64.38           O  
ATOM   3164  CB  LEU B 158       8.080 -34.536  30.798  1.00 64.38           C  
ATOM   3165  CG  LEU B 158       7.730 -33.097  31.216  1.00 64.38           C  
ATOM   3166  CD1 LEU B 158       8.378 -32.072  30.276  1.00 64.38           C  
ATOM   3167  CD2 LEU B 158       6.204 -32.904  31.303  1.00 64.38           C  
ATOM   3168  N   LEU B 159       8.715 -37.650  31.272  1.00114.92           N  
ATOM   3169  CA  LEU B 159       8.982 -38.905  30.622  1.00114.92           C  
ATOM   3170  C   LEU B 159       7.966 -39.946  31.008  1.00114.92           C  
ATOM   3171  O   LEU B 159       7.373 -40.582  30.138  1.00114.92           O  
ATOM   3172  CB  LEU B 159      10.392 -39.426  30.993  1.00114.92           C  
ATOM   3173  CG  LEU B 159      10.857 -40.728  30.304  1.00114.92           C  
ATOM   3174  CD1 LEU B 159      10.096 -41.969  30.792  1.00114.92           C  
ATOM   3175  CD2 LEU B 159      10.829 -40.583  28.777  1.00114.92           C  
ATOM   3176  N   VAL B 160       7.721 -40.134  32.319  1.00 39.11           N  
ATOM   3177  CA  VAL B 160       6.828 -41.166  32.785  1.00 39.11           C  
ATOM   3178  C   VAL B 160       5.432 -40.888  32.342  1.00 39.11           C  
ATOM   3179  O   VAL B 160       4.730 -41.771  31.853  1.00 39.11           O  
ATOM   3180  CB  VAL B 160       6.769 -41.260  34.282  1.00 39.11           C  
ATOM   3181  CG1 VAL B 160       5.674 -42.275  34.655  1.00 39.11           C  
ATOM   3182  CG2 VAL B 160       8.163 -41.622  34.816  1.00 39.11           C  
ATOM   3183  N   SER B 161       5.002 -39.629  32.502  1.00 47.71           N  
ATOM   3184  CA  SER B 161       3.653 -39.237  32.231  1.00 47.71           C  
ATOM   3185  C   SER B 161       3.328 -39.445  30.783  1.00 47.71           C  
ATOM   3186  O   SER B 161       2.220 -39.867  30.454  1.00 47.71           O  
ATOM   3187  CB  SER B 161       3.426 -37.752  32.560  1.00 47.71           C  
ATOM   3188  OG  SER B 161       4.304 -36.946  31.790  1.00 47.71           O  
ATOM   3189  N   THR B 162       4.261 -39.106  29.873  1.00121.18           N  
ATOM   3190  CA  THR B 162       3.996 -39.279  28.472  1.00121.18           C  
ATOM   3191  C   THR B 162       3.988 -40.733  28.094  1.00121.18           C  
ATOM   3192  O   THR B 162       3.120 -41.166  27.337  1.00121.18           O  
ATOM   3193  CB  THR B 162       4.977 -38.564  27.581  1.00121.18           C  
ATOM   3194  CG2 THR B 162       4.911 -37.055  27.875  1.00121.18           C  
ATOM   3195  OG1 THR B 162       6.294 -39.052  27.784  1.00121.18           O  
ATOM   3196  N   PHE B 163       4.992 -41.508  28.573  1.00 65.00           N  
ATOM   3197  CA  PHE B 163       5.130 -42.907  28.251  1.00 65.00           C  
ATOM   3198  C   PHE B 163       4.084 -43.766  28.900  1.00 65.00           C  
ATOM   3199  O   PHE B 163       3.385 -44.518  28.219  1.00 65.00           O  
ATOM   3200  CB  PHE B 163       6.517 -43.458  28.643  1.00 65.00           C  
ATOM   3201  CG  PHE B 163       6.596 -44.914  28.308  1.00 65.00           C  
ATOM   3202  CD1 PHE B 163       6.683 -45.341  27.004  1.00 65.00           C  
ATOM   3203  CD2 PHE B 163       6.620 -45.857  29.309  1.00 65.00           C  
ATOM   3204  CE1 PHE B 163       6.759 -46.683  26.705  1.00 65.00           C  
ATOM   3205  CE2 PHE B 163       6.698 -47.199  29.020  1.00 65.00           C  
ATOM   3206  CZ  PHE B 163       6.773 -47.617  27.712  1.00 65.00           C  
ATOM   3207  N   ASP B 164       3.933 -43.671  30.237  1.00 66.60           N  
ATOM   3208  CA  ASP B 164       2.999 -44.531  30.910  1.00 66.60           C  
ATOM   3209  C   ASP B 164       2.346 -43.744  32.003  1.00 66.60           C  
ATOM   3210  O   ASP B 164       2.883 -43.593  33.101  1.00 66.60           O  
ATOM   3211  CB  ASP B 164       3.679 -45.754  31.555  1.00 66.60           C  
ATOM   3212  CG  ASP B 164       2.610 -46.773  31.921  1.00 66.60           C  
ATOM   3213  OD1 ASP B 164       1.413 -46.484  31.667  1.00 66.60           O  
ATOM   3214  OD2 ASP B 164       2.978 -47.854  32.458  1.00 66.60           O1-
ATOM   3215  N   PRO B 165       1.199 -43.211  31.701  1.00108.07           N  
ATOM   3216  CA  PRO B 165       0.445 -42.457  32.664  1.00108.07           C  
ATOM   3217  C   PRO B 165      -0.107 -43.332  33.750  1.00108.07           C  
ATOM   3218  O   PRO B 165      -0.324 -42.834  34.853  1.00108.07           O  
ATOM   3219  CB  PRO B 165      -0.625 -41.705  31.865  1.00108.07           C  
ATOM   3220  CG  PRO B 165      -0.588 -42.337  30.460  1.00108.07           C  
ATOM   3221  CD  PRO B 165       0.846 -42.874  30.336  1.00108.07           C  
ATOM   3222  N   THR B 166      -0.343 -44.629  33.459  1.00105.94           N  
ATOM   3223  CA  THR B 166      -0.931 -45.533  34.408  1.00105.94           C  
ATOM   3224  C   THR B 166       0.005 -45.705  35.557  1.00105.94           C  
ATOM   3225  O   THR B 166      -0.422 -45.806  36.704  1.00105.94           O  
ATOM   3226  CB  THR B 166      -1.188 -46.911  33.864  1.00105.94           C  
ATOM   3227  CG2 THR B 166      -2.060 -46.807  32.599  1.00105.94           C  
ATOM   3228  OG1 THR B 166       0.041 -47.555  33.566  1.00105.94           O  
ATOM   3229  N   MET B 167       1.314 -45.784  35.262  1.00 75.05           N  
ATOM   3230  CA  MET B 167       2.315 -45.947  36.272  1.00 75.05           C  
ATOM   3231  C   MET B 167       2.316 -44.748  37.158  1.00 75.05           C  
ATOM   3232  O   MET B 167       2.405 -44.864  38.378  1.00 75.05           O  
ATOM   3233  CB  MET B 167       3.730 -46.013  35.681  1.00 75.05           C  
ATOM   3234  CG  MET B 167       4.831 -45.978  36.740  1.00 75.05           C  
ATOM   3235  SD  MET B 167       6.506 -45.771  36.064  1.00 75.05           S  
ATOM   3236  CE  MET B 167       6.699 -47.482  35.495  1.00 75.05           C  
ATOM   3237  N   ALA B 168       2.210 -43.554  36.549  1.00 28.57           N  
ATOM   3238  CA  ALA B 168       2.288 -42.316  37.263  1.00 28.57           C  
ATOM   3239  C   ALA B 168       1.162 -42.240  38.241  1.00 28.57           C  
ATOM   3240  O   ALA B 168       1.341 -41.776  39.366  1.00 28.57           O  
ATOM   3241  CB  ALA B 168       2.191 -41.086  36.341  1.00 28.57           C  
ATOM   3242  N   GLN B 169      -0.034 -42.699  37.828  1.00112.69           N  
ATOM   3243  CA  GLN B 169      -1.213 -42.669  38.644  1.00112.69           C  
ATOM   3244  C   GLN B 169      -1.021 -43.537  39.851  1.00112.69           C  
ATOM   3245  O   GLN B 169      -1.381 -43.155  40.965  1.00112.69           O  
ATOM   3246  CB  GLN B 169      -2.432 -43.219  37.880  1.00112.69           C  
ATOM   3247  CG  GLN B 169      -3.714 -43.333  38.709  1.00112.69           C  
ATOM   3248  CD  GLN B 169      -4.303 -41.944  38.898  1.00112.69           C  
ATOM   3249  NE2 GLN B 169      -5.515 -41.722  38.325  1.00112.69           N  
ATOM   3250  OE1 GLN B 169      -3.702 -41.078  39.533  1.00112.69           O  
ATOM   3251  N   SER B 170      -0.432 -44.732  39.664  1.00 67.54           N  
ATOM   3252  CA  SER B 170      -0.288 -45.639  40.765  1.00 67.54           C  
ATOM   3253  C   SER B 170       0.589 -45.013  41.799  1.00 67.54           C  
ATOM   3254  O   SER B 170       0.327 -45.136  42.996  1.00 67.54           O  
ATOM   3255  CB  SER B 170       0.324 -46.995  40.359  1.00 67.54           C  
ATOM   3256  OG  SER B 170      -0.585 -47.723  39.549  1.00 67.54           O  
ATOM   3257  N   TYR B 171       1.657 -44.318  41.362  1.00138.84           N  
ATOM   3258  CA  TYR B 171       2.565 -43.706  42.288  1.00138.84           C  
ATOM   3259  C   TYR B 171       1.868 -42.593  43.008  1.00138.84           C  
ATOM   3260  O   TYR B 171       2.120 -42.365  44.189  1.00138.84           O  
ATOM   3261  CB  TYR B 171       3.870 -43.174  41.673  1.00138.84           C  
ATOM   3262  CG  TYR B 171       4.734 -42.800  42.832  1.00138.84           C  
ATOM   3263  CD1 TYR B 171       5.316 -43.782  43.605  1.00138.84           C  
ATOM   3264  CD2 TYR B 171       4.973 -41.483  43.148  1.00138.84           C  
ATOM   3265  CE1 TYR B 171       6.116 -43.454  44.676  1.00138.84           C  
ATOM   3266  CE2 TYR B 171       5.774 -41.149  44.217  1.00138.84           C  
ATOM   3267  CZ  TYR B 171       6.347 -42.135  44.985  1.00138.84           C  
ATOM   3268  OH  TYR B 171       7.167 -41.795  46.082  1.00138.84           O  
ATOM   3269  N   GLY B 172       0.961 -41.864  42.330  1.00 32.08           N  
ATOM   3270  CA  GLY B 172       0.289 -40.799  43.017  1.00 32.08           C  
ATOM   3271  C   GLY B 172       0.816 -39.483  42.541  1.00 32.08           C  
ATOM   3272  O   GLY B 172       0.578 -38.456  43.175  1.00 32.08           O  
ATOM   3273  N   LEU B 173       1.567 -39.482  41.417  1.00 54.51           N  
ATOM   3274  CA  LEU B 173       2.064 -38.250  40.870  1.00 54.51           C  
ATOM   3275  C   LEU B 173       0.920 -37.489  40.270  1.00 54.51           C  
ATOM   3276  O   LEU B 173      -0.026 -38.083  39.753  1.00 54.51           O  
ATOM   3277  CB  LEU B 173       3.147 -38.432  39.790  1.00 54.51           C  
ATOM   3278  CG  LEU B 173       4.483 -38.918  40.378  1.00 54.51           C  
ATOM   3279  CD1 LEU B 173       5.578 -39.075  39.309  1.00 54.51           C  
ATOM   3280  CD2 LEU B 173       4.910 -38.006  41.539  1.00 54.51           C  
ATOM   3281  N   PRO B 174       0.948 -36.181  40.390  1.00 96.28           N  
ATOM   3282  CA  PRO B 174      -0.078 -35.349  39.821  1.00 96.28           C  
ATOM   3283  C   PRO B 174       0.049 -35.334  38.331  1.00 96.28           C  
ATOM   3284  O   PRO B 174       0.898 -34.608  37.814  1.00 96.28           O  
ATOM   3285  CB  PRO B 174       0.083 -33.973  40.468  1.00 96.28           C  
ATOM   3286  CG  PRO B 174       1.515 -33.988  41.039  1.00 96.28           C  
ATOM   3287  CD  PRO B 174       1.774 -35.473  41.353  1.00 96.28           C  
ATOM   3288  N   ASN B 175      -0.833 -36.067  37.631  1.00 67.99           N  
ATOM   3289  CA  ASN B 175      -0.812 -36.175  36.202  1.00 67.99           C  
ATOM   3290  C   ASN B 175      -1.251 -34.874  35.614  1.00 67.99           C  
ATOM   3291  O   ASN B 175      -0.747 -34.435  34.584  1.00 67.99           O  
ATOM   3292  CB  ASN B 175      -1.806 -37.236  35.710  1.00 67.99           C  
ATOM   3293  CG  ASN B 175      -1.496 -38.552  36.408  1.00 67.99           C  
ATOM   3294  ND2 ASN B 175      -0.250 -39.071  36.231  1.00 67.99           N  
ATOM   3295  OD1 ASN B 175      -2.349 -39.108  37.098  1.00 67.99           O  
ATOM   3296  N   LYS B 176      -2.239 -34.232  36.266  1.00 92.83           N  
ATOM   3297  CA  LYS B 176      -2.829 -33.020  35.781  1.00 92.83           C  
ATOM   3298  C   LYS B 176      -1.837 -31.904  35.779  1.00 92.83           C  
ATOM   3299  O   LYS B 176      -1.840 -31.069  34.879  1.00 92.83           O  
ATOM   3300  CB  LYS B 176      -4.045 -32.579  36.608  1.00 92.83           C  
ATOM   3301  CG  LYS B 176      -5.196 -33.576  36.509  1.00 92.83           C  
ATOM   3302  CD  LYS B 176      -5.674 -33.814  35.076  1.00 92.83           C  
ATOM   3303  CE  LYS B 176      -6.720 -34.921  34.972  1.00 92.83           C  
ATOM   3304  NZ  LYS B 176      -7.066 -35.145  33.553  1.00 92.83           N1+
ATOM   3305  N   TRP B 177      -0.946 -31.866  36.787  1.00 53.86           N  
ATOM   3306  CA  TRP B 177      -0.019 -30.779  36.943  1.00 53.86           C  
ATOM   3307  C   TRP B 177       0.847 -30.691  35.718  1.00 53.86           C  
ATOM   3308  O   TRP B 177       1.032 -29.613  35.156  1.00 53.86           O  
ATOM   3309  CB  TRP B 177       0.916 -31.019  38.141  1.00 53.86           C  
ATOM   3310  CG  TRP B 177       1.750 -29.835  38.566  1.00 53.86           C  
ATOM   3311  CD1 TRP B 177       1.583 -29.019  39.642  1.00 53.86           C  
ATOM   3312  CD2 TRP B 177       2.909 -29.352  37.867  1.00 53.86           C  
ATOM   3313  CE2 TRP B 177       3.391 -28.258  38.580  1.00 53.86           C  
ATOM   3314  CE3 TRP B 177       3.516 -29.784  36.725  1.00 53.86           C  
ATOM   3315  NE1 TRP B 177       2.572 -28.064  39.670  1.00 53.86           N  
ATOM   3316  CZ2 TRP B 177       4.497 -27.574  38.157  1.00 53.86           C  
ATOM   3317  CZ3 TRP B 177       4.632 -29.096  36.304  1.00 53.86           C  
ATOM   3318  CH2 TRP B 177       5.112 -28.012  37.008  1.00 53.86           C  
ATOM   3319  N   ILE B 178       1.389 -31.841  35.278  1.00 52.68           N  
ATOM   3320  CA  ILE B 178       2.274 -31.961  34.152  1.00 52.68           C  
ATOM   3321  C   ILE B 178       1.552 -31.607  32.898  1.00 52.68           C  
ATOM   3322  O   ILE B 178       2.154 -31.074  31.967  1.00 52.68           O  
ATOM   3323  CB  ILE B 178       2.755 -33.367  33.936  1.00 52.68           C  
ATOM   3324  CG1 ILE B 178       3.552 -33.875  35.145  1.00 52.68           C  
ATOM   3325  CG2 ILE B 178       3.543 -33.391  32.615  1.00 52.68           C  
ATOM   3326  CD1 ILE B 178       3.758 -35.388  35.133  1.00 52.68           C  
ATOM   3327  N   HIS B 179       0.262 -31.981  32.804  1.00 50.53           N  
ATOM   3328  CA  HIS B 179      -0.509 -31.695  31.631  1.00 50.53           C  
ATOM   3329  C   HIS B 179      -0.632 -30.213  31.460  1.00 50.53           C  
ATOM   3330  O   HIS B 179      -0.443 -29.690  30.361  1.00 50.53           O  
ATOM   3331  CB  HIS B 179      -1.927 -32.297  31.693  1.00 50.53           C  
ATOM   3332  CG  HIS B 179      -2.739 -32.109  30.436  1.00 50.53           C  
ATOM   3333  CD2 HIS B 179      -3.932 -31.476  30.260  1.00 50.53           C  
ATOM   3334  ND1 HIS B 179      -2.383 -32.597  29.202  1.00 50.53           N  
ATOM   3335  CE1 HIS B 179      -3.374 -32.236  28.339  1.00 50.53           C  
ATOM   3336  NE2 HIS B 179      -4.332 -31.558  28.935  1.00 50.53           N  
ATOM   3337  N   TYR B 180      -0.942 -29.489  32.556  1.00 58.30           N  
ATOM   3338  CA  TYR B 180      -1.128 -28.067  32.496  1.00 58.30           C  
ATOM   3339  C   TYR B 180       0.177 -27.419  32.148  1.00 58.30           C  
ATOM   3340  O   TYR B 180       0.204 -26.452  31.389  1.00 58.30           O  
ATOM   3341  CB  TYR B 180      -1.639 -27.436  33.807  1.00 58.30           C  
ATOM   3342  CG  TYR B 180      -2.943 -28.085  34.147  1.00 58.30           C  
ATOM   3343  CD1 TYR B 180      -3.996 -28.058  33.261  1.00 58.30           C  
ATOM   3344  CD2 TYR B 180      -3.127 -28.693  35.369  1.00 58.30           C  
ATOM   3345  CE1 TYR B 180      -5.199 -28.651  33.571  1.00 58.30           C  
ATOM   3346  CE2 TYR B 180      -4.330 -29.284  35.687  1.00 58.30           C  
ATOM   3347  CZ  TYR B 180      -5.369 -29.269  34.786  1.00 58.30           C  
ATOM   3348  OH  TYR B 180      -6.602 -29.877  35.108  1.00 58.30           O  
ATOM   3349  N   GLY B 181       1.298 -27.939  32.689  1.00 28.58           N  
ATOM   3350  CA  GLY B 181       2.591 -27.348  32.483  1.00 28.58           C  
ATOM   3351  C   GLY B 181       2.912 -27.315  31.013  1.00 28.58           C  
ATOM   3352  O   GLY B 181       3.477 -26.345  30.515  1.00 28.58           O  
ATOM   3353  N   LEU B 182       2.584 -28.386  30.271  1.00 53.88           N  
ATOM   3354  CA  LEU B 182       2.855 -28.415  28.859  1.00 53.88           C  
ATOM   3355  C   LEU B 182       2.023 -27.372  28.169  1.00 53.88           C  
ATOM   3356  O   LEU B 182       2.454 -26.771  27.185  1.00 53.88           O  
ATOM   3357  CB  LEU B 182       2.494 -29.753  28.195  1.00 53.88           C  
ATOM   3358  CG  LEU B 182       3.355 -30.940  28.663  1.00 53.88           C  
ATOM   3359  CD1 LEU B 182       2.971 -32.229  27.919  1.00 53.88           C  
ATOM   3360  CD2 LEU B 182       4.853 -30.620  28.557  1.00 53.88           C  
ATOM   3361  N   MET B 183       0.777 -27.183  28.642  1.00129.22           N  
ATOM   3362  CA  MET B 183      -0.169 -26.252  28.095  1.00129.22           C  
ATOM   3363  C   MET B 183       0.343 -24.855  28.285  1.00129.22           C  
ATOM   3364  O   MET B 183       0.165 -24.003  27.413  1.00129.22           O  
ATOM   3365  CB  MET B 183      -1.513 -26.306  28.845  1.00129.22           C  
ATOM   3366  CG  MET B 183      -2.184 -27.681  28.827  1.00129.22           C  
ATOM   3367  SD  MET B 183      -2.947 -28.153  27.246  1.00129.22           S  
ATOM   3368  CE  MET B 183      -4.487 -27.228  27.513  1.00129.22           C  
ATOM   3369  N   ILE B 184       0.944 -24.567  29.458  1.00 97.58           N  
ATOM   3370  CA  ILE B 184       1.450 -23.246  29.696  1.00 97.58           C  
ATOM   3371  C   ILE B 184       2.601 -23.018  28.768  1.00 97.58           C  
ATOM   3372  O   ILE B 184       2.737 -21.945  28.187  1.00 97.58           O  
ATOM   3373  CB  ILE B 184       1.911 -22.988  31.104  1.00 97.58           C  
ATOM   3374  CG1 ILE B 184       3.164 -23.802  31.451  1.00 97.58           C  
ATOM   3375  CG2 ILE B 184       0.720 -23.285  32.031  1.00 97.58           C  
ATOM   3376  CD1 ILE B 184       3.807 -23.415  32.782  1.00 97.58           C  
ATOM   3377  N   LEU B 185       3.472 -24.032  28.607  1.00 57.75           N  
ATOM   3378  CA  LEU B 185       4.607 -23.892  27.738  1.00 57.75           C  
ATOM   3379  C   LEU B 185       4.140 -23.730  26.321  1.00 57.75           C  
ATOM   3380  O   LEU B 185       4.754 -22.997  25.547  1.00 57.75           O  
ATOM   3381  CB  LEU B 185       5.609 -25.063  27.798  1.00 57.75           C  
ATOM   3382  CG  LEU B 185       6.402 -25.130  29.120  1.00 57.75           C  
ATOM   3383  CD1 LEU B 185       7.473 -26.233  29.079  1.00 57.75           C  
ATOM   3384  CD2 LEU B 185       6.977 -23.756  29.502  1.00 57.75           C  
ATOM   3385  N   LEU B 186       3.038 -24.404  25.936  1.00 53.52           N  
ATOM   3386  CA  LEU B 186       2.545 -24.358  24.584  1.00 53.52           C  
ATOM   3387  C   LEU B 186       2.136 -22.955  24.215  1.00 53.52           C  
ATOM   3388  O   LEU B 186       2.333 -22.526  23.078  1.00 53.52           O  
ATOM   3389  CB  LEU B 186       1.327 -25.268  24.350  1.00 53.52           C  
ATOM   3390  CG  LEU B 186       0.881 -25.303  22.876  1.00 53.52           C  
ATOM   3391  CD1 LEU B 186       1.942 -25.979  21.991  1.00 53.52           C  
ATOM   3392  CD2 LEU B 186      -0.515 -25.923  22.716  1.00 53.52           C  
ATOM   3393  N   THR B 187       1.522 -22.210  25.158  1.00 40.97           N  
ATOM   3394  CA  THR B 187       1.077 -20.859  24.913  1.00 40.97           C  
ATOM   3395  C   THR B 187       2.252 -19.956  24.675  1.00 40.97           C  
ATOM   3396  O   THR B 187       2.178 -19.034  23.865  1.00 40.97           O  
ATOM   3397  CB  THR B 187       0.292 -20.279  26.055  1.00 40.97           C  
ATOM   3398  CG2 THR B 187      -0.933 -21.175  26.298  1.00 40.97           C  
ATOM   3399  OG1 THR B 187       1.087 -20.199  27.228  1.00 40.97           O  
ATOM   3400  N   MET B 188       3.359 -20.164  25.410  1.00123.62           N  
ATOM   3401  CA  MET B 188       4.539 -19.357  25.227  1.00123.62           C  
ATOM   3402  C   MET B 188       5.125 -19.593  23.867  1.00123.62           C  
ATOM   3403  O   MET B 188       5.667 -18.676  23.252  1.00123.62           O  
ATOM   3404  CB  MET B 188       5.655 -19.626  26.250  1.00123.62           C  
ATOM   3405  CG  MET B 188       5.461 -18.866  27.561  1.00123.62           C  
ATOM   3406  SD  MET B 188       4.086 -19.450  28.585  1.00123.62           S  
ATOM   3407  CE  MET B 188       3.792 -17.826  29.341  1.00123.62           C  
ATOM   3408  N   VAL B 189       5.089 -20.852  23.393  1.00 44.73           N  
ATOM   3409  CA  VAL B 189       5.596 -21.185  22.092  1.00 44.73           C  
ATOM   3410  C   VAL B 189       4.738 -20.566  21.024  1.00 44.73           C  
ATOM   3411  O   VAL B 189       5.250 -20.066  20.022  1.00 44.73           O  
ATOM   3412  CB  VAL B 189       5.630 -22.665  21.835  1.00 44.73           C  
ATOM   3413  CG1 VAL B 189       5.932 -22.886  20.341  1.00 44.73           C  
ATOM   3414  CG2 VAL B 189       6.659 -23.304  22.786  1.00 44.73           C  
ATOM   3415  N   THR B 190       3.403 -20.580  21.202  1.00122.07           N  
ATOM   3416  CA  THR B 190       2.537 -20.090  20.164  1.00122.07           C  
ATOM   3417  C   THR B 190       2.751 -18.627  19.899  1.00122.07           C  
ATOM   3418  O   THR B 190       2.877 -18.234  18.740  1.00122.07           O  
ATOM   3419  CB  THR B 190       1.076 -20.368  20.407  1.00122.07           C  
ATOM   3420  CG2 THR B 190       0.622 -19.740  21.730  1.00122.07           C  
ATOM   3421  OG1 THR B 190       0.304 -19.867  19.325  1.00122.07           O  
ATOM   3422  N   VAL B 191       2.828 -17.782  20.949  1.00 53.70           N  
ATOM   3423  CA  VAL B 191       3.017 -16.360  20.791  1.00 53.70           C  
ATOM   3424  C   VAL B 191       4.353 -16.105  20.152  1.00 53.70           C  
ATOM   3425  O   VAL B 191       4.515 -15.157  19.385  1.00 53.70           O  
ATOM   3426  CB  VAL B 191       3.000 -15.623  22.098  1.00 53.70           C  
ATOM   3427  CG1 VAL B 191       1.614 -15.804  22.734  1.00 53.70           C  
ATOM   3428  CG2 VAL B 191       4.154 -16.133  22.980  1.00 53.70           C  
ATOM   3429  N   ALA B 192       5.369 -16.912  20.512  1.00 37.48           N  
ATOM   3430  CA  ALA B 192       6.683 -16.772  19.950  1.00 37.48           C  
ATOM   3431  C   ALA B 192       6.659 -17.109  18.485  1.00 37.48           C  
ATOM   3432  O   ALA B 192       7.300 -16.438  17.678  1.00 37.48           O  
ATOM   3433  CB  ALA B 192       7.716 -17.696  20.621  1.00 37.48           C  
ATOM   3434  N   SER B 193       5.912 -18.166  18.108  1.00 57.18           N  
ATOM   3435  CA  SER B 193       5.853 -18.662  16.756  1.00 57.18           C  
ATOM   3436  C   SER B 193       5.118 -17.733  15.823  1.00 57.18           C  
ATOM   3437  O   SER B 193       5.199 -17.893  14.606  1.00 57.18           O  
ATOM   3438  CB  SER B 193       5.208 -20.062  16.672  1.00 57.18           C  
ATOM   3439  OG  SER B 193       3.901 -20.051  17.224  1.00 57.18           O  
ATOM   3440  N   LEU B 194       4.382 -16.732  16.352  1.00103.76           N  
ATOM   3441  CA  LEU B 194       3.646 -15.841  15.488  1.00103.76           C  
ATOM   3442  C   LEU B 194       4.593 -15.121  14.578  1.00103.76           C  
ATOM   3443  O   LEU B 194       4.238 -14.781  13.449  1.00103.76           O  
ATOM   3444  CB  LEU B 194       2.865 -14.704  16.180  1.00103.76           C  
ATOM   3445  CG  LEU B 194       1.539 -15.076  16.868  1.00103.76           C  
ATOM   3446  CD1 LEU B 194       1.748 -15.813  18.190  1.00103.76           C  
ATOM   3447  CD2 LEU B 194       0.644 -13.838  17.012  1.00103.76           C  
ATOM   3448  N   GLN B 195       5.809 -14.818  15.061  1.00 73.07           N  
ATOM   3449  CA  GLN B 195       6.723 -14.034  14.284  1.00 73.07           C  
ATOM   3450  C   GLN B 195       7.115 -14.740  13.014  1.00 73.07           C  
ATOM   3451  O   GLN B 195       7.136 -14.117  11.951  1.00 73.07           O  
ATOM   3452  CB  GLN B 195       7.999 -13.728  15.084  1.00 73.07           C  
ATOM   3453  CG  GLN B 195       7.675 -12.947  16.359  1.00 73.07           C  
ATOM   3454  CD  GLN B 195       8.929 -12.771  17.200  1.00 73.07           C  
ATOM   3455  NE2 GLN B 195       9.154 -13.716  18.152  1.00 73.07           N  
ATOM   3456  OE1 GLN B 195       9.680 -11.813  17.027  1.00 73.07           O  
ATOM   3457  N   THR B 196       7.528 -16.024  13.090  1.00154.18           N  
ATOM   3458  CA  THR B 196       7.924 -16.724  11.892  1.00154.18           C  
ATOM   3459  C   THR B 196       6.793 -17.236  11.027  1.00154.18           C  
ATOM   3460  O   THR B 196       6.583 -16.775   9.905  1.00154.18           O  
ATOM   3461  CB  THR B 196       8.863 -17.872  12.194  1.00154.18           C  
ATOM   3462  CG2 THR B 196       8.243 -18.850  13.210  1.00154.18           C  
ATOM   3463  OG1 THR B 196       9.231 -18.541  10.995  1.00154.18           O  
ATOM   3464  N   VAL B 197       6.055 -18.240  11.554  1.00 83.96           N  
ATOM   3465  CA  VAL B 197       4.993 -18.954  10.888  1.00 83.96           C  
ATOM   3466  C   VAL B 197       3.656 -18.267  10.932  1.00 83.96           C  
ATOM   3467  O   VAL B 197       2.867 -18.386   9.997  1.00 83.96           O  
ATOM   3468  CB  VAL B 197       4.828 -20.360  11.410  1.00 83.96           C  
ATOM   3469  CG1 VAL B 197       6.121 -21.140  11.105  1.00 83.96           C  
ATOM   3470  CG2 VAL B 197       4.459 -20.326  12.903  1.00 83.96           C  
ATOM   3471  N   GLY B 198       3.330 -17.582  12.046  1.00 38.92           N  
ATOM   3472  CA  GLY B 198       2.046 -16.933  12.157  1.00 38.92           C  
ATOM   3473  C   GLY B 198       1.083 -17.868  12.830  1.00 38.92           C  
ATOM   3474  O   GLY B 198       1.293 -19.078  12.874  1.00 38.92           O  
ATOM   3475  N   ILE B 199      -0.055 -17.318  13.301  1.00102.84           N  
ATOM   3476  CA  ILE B 199      -1.040 -18.011  14.079  1.00102.84           C  
ATOM   3477  C   ILE B 199      -1.570 -19.200  13.330  1.00102.84           C  
ATOM   3478  O   ILE B 199      -1.817 -20.249  13.922  1.00102.84           O  
ATOM   3479  CB  ILE B 199      -2.213 -17.132  14.411  1.00102.84           C  
ATOM   3480  CG1 ILE B 199      -1.773 -15.939  15.281  1.00102.84           C  
ATOM   3481  CG2 ILE B 199      -3.292 -18.016  15.054  1.00102.84           C  
ATOM   3482  CD1 ILE B 199      -1.164 -16.342  16.622  1.00102.84           C  
ATOM   3483  N   ILE B 200      -1.778 -19.072  12.008  1.00118.17           N  
ATOM   3484  CA  ILE B 200      -2.386 -20.122  11.236  1.00118.17           C  
ATOM   3485  C   ILE B 200      -1.523 -21.366  11.182  1.00118.17           C  
ATOM   3486  O   ILE B 200      -2.025 -22.485  11.233  1.00118.17           O  
ATOM   3487  CB  ILE B 200      -2.647 -19.678   9.824  1.00118.17           C  
ATOM   3488  CG1 ILE B 200      -3.470 -18.374   9.824  1.00118.17           C  
ATOM   3489  CG2 ILE B 200      -3.340 -20.835   9.086  1.00118.17           C  
ATOM   3490  CD1 ILE B 200      -4.802 -18.485  10.565  1.00118.17           C  
ATOM   3491  N   LEU B 201      -0.208 -21.184  10.968  1.00132.76           N  
ATOM   3492  CA  LEU B 201       0.845 -22.158  10.799  1.00132.76           C  
ATOM   3493  C   LEU B 201       1.509 -22.727  12.028  1.00132.76           C  
ATOM   3494  O   LEU B 201       2.444 -23.510  11.877  1.00132.76           O  
ATOM   3495  CB  LEU B 201       1.916 -21.689   9.811  1.00132.76           C  
ATOM   3496  CG  LEU B 201       1.317 -21.583   8.398  1.00132.76           C  
ATOM   3497  CD1 LEU B 201       2.385 -21.252   7.347  1.00132.76           C  
ATOM   3498  CD2 LEU B 201       0.501 -22.841   8.055  1.00132.76           C  
ATOM   3499  N   VAL B 202       1.178 -22.277  13.251  1.00 60.48           N  
ATOM   3500  CA  VAL B 202       1.908 -22.672  14.434  1.00 60.48           C  
ATOM   3501  C   VAL B 202       1.948 -24.168  14.622  1.00 60.48           C  
ATOM   3502  O   VAL B 202       2.998 -24.720  14.956  1.00 60.48           O  
ATOM   3503  CB  VAL B 202       1.324 -22.075  15.684  1.00 60.48           C  
ATOM   3504  CG1 VAL B 202       2.101 -22.623  16.893  1.00 60.48           C  
ATOM   3505  CG2 VAL B 202       1.358 -20.541  15.566  1.00 60.48           C  
ATOM   3506  N   VAL B 203       0.830 -24.875  14.374  1.00106.80           N  
ATOM   3507  CA  VAL B 203       0.745 -26.291  14.636  1.00106.80           C  
ATOM   3508  C   VAL B 203       1.825 -27.024  13.891  1.00106.80           C  
ATOM   3509  O   VAL B 203       2.357 -28.017  14.384  1.00106.80           O  
ATOM   3510  CB  VAL B 203      -0.588 -26.873  14.240  1.00106.80           C  
ATOM   3511  CG1 VAL B 203      -0.757 -26.733  12.718  1.00106.80           C  
ATOM   3512  CG2 VAL B 203      -0.673 -28.326  14.740  1.00106.80           C  
ATOM   3513  N   ALA B 204       2.177 -26.560  12.678  1.00 40.42           N  
ATOM   3514  CA  ALA B 204       3.153 -27.232  11.861  1.00 40.42           C  
ATOM   3515  C   ALA B 204       4.496 -27.282  12.537  1.00 40.42           C  
ATOM   3516  O   ALA B 204       5.168 -28.311  12.513  1.00 40.42           O  
ATOM   3517  CB  ALA B 204       3.343 -26.564  10.490  1.00 40.42           C  
ATOM   3518  N   MET B 205       4.933 -26.181  13.174  1.00 72.15           N  
ATOM   3519  CA  MET B 205       6.232 -26.155  13.789  1.00 72.15           C  
ATOM   3520  C   MET B 205       6.302 -27.100  14.954  1.00 72.15           C  
ATOM   3521  O   MET B 205       7.387 -27.526  15.343  1.00 72.15           O  
ATOM   3522  CB  MET B 205       6.682 -24.758  14.245  1.00 72.15           C  
ATOM   3523  CG  MET B 205       7.087 -23.838  13.086  1.00 72.15           C  
ATOM   3524  SD  MET B 205       8.595 -24.321  12.181  1.00 72.15           S  
ATOM   3525  CE  MET B 205       7.823 -25.674  11.247  1.00 72.15           C  
ATOM   3526  N   LEU B 206       5.169 -27.337  15.641  1.00 85.07           N  
ATOM   3527  CA  LEU B 206       5.158 -28.247  16.751  1.00 85.07           C  
ATOM   3528  C   LEU B 206       5.293 -29.689  16.316  1.00 85.07           C  
ATOM   3529  O   LEU B 206       6.238 -30.385  16.684  1.00 85.07           O  
ATOM   3530  CB  LEU B 206       3.822 -28.133  17.509  1.00 85.07           C  
ATOM   3531  CG  LEU B 206       3.438 -26.680  17.872  1.00 85.07           C  
ATOM   3532  CD1 LEU B 206       2.099 -26.623  18.626  1.00 85.07           C  
ATOM   3533  CD2 LEU B 206       4.577 -25.956  18.604  1.00 85.07           C  
ATOM   3534  N   ILE B 207       4.317 -30.171  15.517  1.00 92.44           N  
ATOM   3535  CA  ILE B 207       4.215 -31.562  15.139  1.00 92.44           C  
ATOM   3536  C   ILE B 207       5.126 -32.037  14.043  1.00 92.44           C  
ATOM   3537  O   ILE B 207       5.636 -33.155  14.127  1.00 92.44           O  
ATOM   3538  CB  ILE B 207       2.805 -32.004  14.878  1.00 92.44           C  
ATOM   3539  CG1 ILE B 207       2.164 -31.218  13.728  1.00 92.44           C  
ATOM   3540  CG2 ILE B 207       2.044 -31.904  16.211  1.00 92.44           C  
ATOM   3541  CD1 ILE B 207       0.769 -31.728  13.374  1.00 92.44           C  
ATOM   3542  N   THR B 208       5.333 -31.251  12.967  1.00145.85           N  
ATOM   3543  CA  THR B 208       6.079 -31.798  11.858  1.00145.85           C  
ATOM   3544  C   THR B 208       7.513 -32.102  12.186  1.00145.85           C  
ATOM   3545  O   THR B 208       7.989 -33.159  11.768  1.00145.85           O  
ATOM   3546  CB  THR B 208       5.970 -31.045  10.543  1.00145.85           C  
ATOM   3547  CG2 THR B 208       4.536 -31.187  10.022  1.00145.85           C  
ATOM   3548  OG1 THR B 208       6.316 -29.676  10.655  1.00145.85           O  
ATOM   3549  N   PRO B 209       8.260 -31.280  12.879  1.00 78.71           N  
ATOM   3550  CA  PRO B 209       9.619 -31.640  13.192  1.00 78.71           C  
ATOM   3551  C   PRO B 209       9.690 -32.795  14.146  1.00 78.71           C  
ATOM   3552  O   PRO B 209      10.597 -33.620  14.035  1.00 78.71           O  
ATOM   3553  CB  PRO B 209      10.266 -30.372  13.741  1.00 78.71           C  
ATOM   3554  CG  PRO B 209       9.453 -29.233  13.103  1.00 78.71           C  
ATOM   3555  CD  PRO B 209       8.058 -29.841  12.895  1.00 78.71           C  
ATOM   3556  N   ALA B 210       8.757 -32.850  15.113  1.00 40.19           N  
ATOM   3557  CA  ALA B 210       8.727 -33.898  16.094  1.00 40.19           C  
ATOM   3558  C   ALA B 210       8.410 -35.202  15.421  1.00 40.19           C  
ATOM   3559  O   ALA B 210       9.000 -36.235  15.732  1.00 40.19           O  
ATOM   3560  CB  ALA B 210       7.688 -33.645  17.199  1.00 40.19           C  
ATOM   3561  N   ALA B 211       7.469 -35.178  14.458  1.00 35.34           N  
ATOM   3562  CA  ALA B 211       7.042 -36.363  13.765  1.00 35.34           C  
ATOM   3563  C   ALA B 211       8.220 -36.943  13.039  1.00 35.34           C  
ATOM   3564  O   ALA B 211       8.378 -38.161  12.974  1.00 35.34           O  
ATOM   3565  CB  ALA B 211       5.947 -36.072  12.718  1.00 35.34           C  
ATOM   3566  N   THR B 212       9.064 -36.072  12.455  1.00 39.90           N  
ATOM   3567  CA  THR B 212      10.226 -36.499  11.722  1.00 39.90           C  
ATOM   3568  C   THR B 212      11.183 -37.163  12.668  1.00 39.90           C  
ATOM   3569  O   THR B 212      11.732 -38.224  12.377  1.00 39.90           O  
ATOM   3570  CB  THR B 212      10.961 -35.347  11.095  1.00 39.90           C  
ATOM   3571  CG2 THR B 212      12.165 -35.895  10.315  1.00 39.90           C  
ATOM   3572  OG1 THR B 212      10.103 -34.625  10.221  1.00 39.90           O  
ATOM   3573  N   ALA B 213      11.396 -36.541  13.841  1.00 48.99           N  
ATOM   3574  CA  ALA B 213      12.303 -36.999  14.860  1.00 48.99           C  
ATOM   3575  C   ALA B 213      11.841 -38.314  15.409  1.00 48.99           C  
ATOM   3576  O   ALA B 213      12.650 -39.127  15.849  1.00 48.99           O  
ATOM   3577  CB  ALA B 213      12.415 -36.016  16.040  1.00 48.99           C  
ATOM   3578  N   TYR B 214      10.512 -38.524  15.440  1.00 69.79           N  
ATOM   3579  CA  TYR B 214       9.913 -39.710  15.987  1.00 69.79           C  
ATOM   3580  C   TYR B 214      10.369 -40.905  15.195  1.00 69.79           C  
ATOM   3581  O   TYR B 214      10.555 -41.991  15.740  1.00 69.79           O  
ATOM   3582  CB  TYR B 214       8.374 -39.691  15.929  1.00 69.79           C  
ATOM   3583  CG  TYR B 214       7.898 -40.883  16.684  1.00 69.79           C  
ATOM   3584  CD1 TYR B 214       7.735 -40.818  18.047  1.00 69.79           C  
ATOM   3585  CD2 TYR B 214       7.621 -42.068  16.038  1.00 69.79           C  
ATOM   3586  CE1 TYR B 214       7.302 -41.911  18.761  1.00 69.79           C  
ATOM   3587  CE2 TYR B 214       7.189 -43.164  16.749  1.00 69.79           C  
ATOM   3588  CZ  TYR B 214       7.030 -43.089  18.111  1.00 69.79           C  
ATOM   3589  OH  TYR B 214       6.588 -44.212  18.844  1.00 69.79           O  
ATOM   3590  N   LEU B 215      10.517 -40.754  13.867  1.00 86.76           N  
ATOM   3591  CA  LEU B 215      10.871 -41.881  13.037  1.00 86.76           C  
ATOM   3592  C   LEU B 215      12.245 -42.415  13.341  1.00 86.76           C  
ATOM   3593  O   LEU B 215      12.458 -43.620  13.179  1.00 86.76           O  
ATOM   3594  CB  LEU B 215      10.813 -41.562  11.537  1.00 86.76           C  
ATOM   3595  CG  LEU B 215       9.376 -41.279  11.071  1.00 86.76           C  
ATOM   3596  CD1 LEU B 215       9.313 -41.050   9.554  1.00 86.76           C  
ATOM   3597  CD2 LEU B 215       8.412 -42.372  11.567  1.00 86.76           C  
ATOM   3598  N   LEU B 216      13.229 -41.514  13.608  1.00181.88           N  
ATOM   3599  CA  LEU B 216      14.597 -41.844  13.947  1.00181.88           C  
ATOM   3600  C   LEU B 216      14.860 -42.198  15.399  1.00181.88           C  
ATOM   3601  O   LEU B 216      15.520 -43.193  15.694  1.00181.88           O  
ATOM   3602  CB  LEU B 216      15.564 -40.709  13.540  1.00181.88           C  
ATOM   3603  CG  LEU B 216      17.059 -40.914  13.877  1.00181.88           C  
ATOM   3604  CD1 LEU B 216      17.365 -40.667  15.365  1.00181.88           C  
ATOM   3605  CD2 LEU B 216      17.556 -42.287  13.406  1.00181.88           C  
ATOM   3606  N   THR B 217      14.315 -41.384  16.326  1.00155.56           N  
ATOM   3607  CA  THR B 217      14.589 -41.301  17.747  1.00155.56           C  
ATOM   3608  C   THR B 217      14.515 -42.576  18.531  1.00155.56           C  
ATOM   3609  O   THR B 217      13.503 -43.272  18.556  1.00155.56           O  
ATOM   3610  CB  THR B 217      13.632 -40.350  18.385  1.00155.56           C  
ATOM   3611  CG2 THR B 217      12.204 -40.863  18.137  1.00155.56           C  
ATOM   3612  OG1 THR B 217      13.886 -40.253  19.777  1.00155.56           O  
ATOM   3613  N   ASN B 218      15.653 -42.906  19.178  1.00123.16           N  
ATOM   3614  CA  ASN B 218      15.796 -43.967  20.130  1.00123.16           C  
ATOM   3615  C   ASN B 218      15.301 -43.546  21.496  1.00123.16           C  
ATOM   3616  O   ASN B 218      14.752 -44.364  22.234  1.00123.16           O  
ATOM   3617  CB  ASN B 218      17.251 -44.447  20.227  1.00123.16           C  
ATOM   3618  CG  ASN B 218      18.107 -43.219  20.486  1.00123.16           C  
ATOM   3619  ND2 ASN B 218      18.427 -42.963  21.780  1.00123.16           N  
ATOM   3620  OD1 ASN B 218      18.465 -42.493  19.560  1.00123.16           O  
ATOM   3621  N   ARG B 219      15.495 -42.260  21.879  1.00 57.87           N  
ATOM   3622  CA  ARG B 219      15.150 -41.831  23.214  1.00 57.87           C  
ATOM   3623  C   ARG B 219      14.525 -40.471  23.186  1.00 57.87           C  
ATOM   3624  O   ARG B 219      14.596 -39.758  22.190  1.00 57.87           O  
ATOM   3625  CB  ARG B 219      16.365 -41.720  24.141  1.00 57.87           C  
ATOM   3626  CG  ARG B 219      16.948 -43.089  24.465  1.00 57.87           C  
ATOM   3627  CD  ARG B 219      18.089 -43.066  25.473  1.00 57.87           C  
ATOM   3628  NE  ARG B 219      18.318 -44.488  25.846  1.00 57.87           N  
ATOM   3629  CZ  ARG B 219      17.515 -45.049  26.796  1.00 57.87           C  
ATOM   3630  NH1 ARG B 219      16.587 -44.275  27.432  1.00 57.87           N1+
ATOM   3631  NH2 ARG B 219      17.628 -46.374  27.103  1.00 57.87           N  
ATOM   3632  N   LEU B 220      13.893 -40.077  24.316  1.00 49.39           N  
ATOM   3633  CA  LEU B 220      13.198 -38.824  24.397  1.00 49.39           C  
ATOM   3634  C   LEU B 220      14.170 -37.701  24.231  1.00 49.39           C  
ATOM   3635  O   LEU B 220      13.884 -36.717  23.549  1.00 49.39           O  
ATOM   3636  CB  LEU B 220      12.447 -38.626  25.730  1.00 49.39           C  
ATOM   3637  CG  LEU B 220      11.694 -37.286  25.814  1.00 49.39           C  
ATOM   3638  CD1 LEU B 220      10.702 -37.130  24.647  1.00 49.39           C  
ATOM   3639  CD2 LEU B 220      11.005 -37.119  27.177  1.00 49.39           C  
ATOM   3640  N   TRP B 221      15.354 -37.807  24.862  1.00122.31           N  
ATOM   3641  CA  TRP B 221      16.330 -36.768  24.731  1.00122.31           C  
ATOM   3642  C   TRP B 221      16.819 -36.718  23.317  1.00122.31           C  
ATOM   3643  O   TRP B 221      17.070 -35.641  22.780  1.00122.31           O  
ATOM   3644  CB  TRP B 221      17.496 -36.888  25.730  1.00122.31           C  
ATOM   3645  CG  TRP B 221      18.208 -38.212  25.778  1.00122.31           C  
ATOM   3646  CD1 TRP B 221      18.315 -39.217  24.864  1.00122.31           C  
ATOM   3647  CD2 TRP B 221      18.924 -38.640  26.948  1.00122.31           C  
ATOM   3648  CE2 TRP B 221      19.436 -39.906  26.673  1.00122.31           C  
ATOM   3649  CE3 TRP B 221      19.132 -38.022  28.142  1.00122.31           C  
ATOM   3650  NE1 TRP B 221      19.057 -40.252  25.392  1.00122.31           N  
ATOM   3651  CZ2 TRP B 221      20.173 -40.581  27.608  1.00122.31           C  
ATOM   3652  CZ3 TRP B 221      19.870 -38.701  29.083  1.00122.31           C  
ATOM   3653  CH2 TRP B 221      20.381 -39.954  28.819  1.00122.31           C  
ATOM   3654  N   VAL B 222      16.973 -37.892  22.677  1.00 30.54           N  
ATOM   3655  CA  VAL B 222      17.415 -37.972  21.313  1.00 30.54           C  
ATOM   3656  C   VAL B 222      16.390 -37.327  20.430  1.00 30.54           C  
ATOM   3657  O   VAL B 222      16.723 -36.624  19.477  1.00 30.54           O  
ATOM   3658  CB  VAL B 222      17.556 -39.397  20.863  1.00 30.54           C  
ATOM   3659  CG1 VAL B 222      17.935 -39.426  19.372  1.00 30.54           C  
ATOM   3660  CG2 VAL B 222      18.565 -40.089  21.792  1.00 30.54           C  
ATOM   3661  N   MET B 223      15.100 -37.573  20.725  1.00 49.80           N  
ATOM   3662  CA  MET B 223      14.014 -37.085  19.923  1.00 49.80           C  
ATOM   3663  C   MET B 223      13.956 -35.583  19.963  1.00 49.80           C  
ATOM   3664  O   MET B 223      13.729 -34.942  18.937  1.00 49.80           O  
ATOM   3665  CB  MET B 223      12.665 -37.666  20.389  1.00 49.80           C  
ATOM   3666  CG  MET B 223      11.489 -37.400  19.447  1.00 49.80           C  
ATOM   3667  SD  MET B 223       9.965 -38.284  19.904  1.00 49.80           S  
ATOM   3668  CE  MET B 223       8.956 -37.565  18.577  1.00 49.80           C  
ATOM   3669  N   ILE B 224      14.156 -34.977  21.153  1.00 41.15           N  
ATOM   3670  CA  ILE B 224      14.094 -33.547  21.292  1.00 41.15           C  
ATOM   3671  C   ILE B 224      15.200 -32.917  20.506  1.00 41.15           C  
ATOM   3672  O   ILE B 224      14.992 -31.901  19.842  1.00 41.15           O  
ATOM   3673  CB  ILE B 224      14.186 -33.084  22.720  1.00 41.15           C  
ATOM   3674  CG1 ILE B 224      12.915 -33.505  23.484  1.00 41.15           C  
ATOM   3675  CG2 ILE B 224      14.467 -31.571  22.726  1.00 41.15           C  
ATOM   3676  CD1 ILE B 224      13.005 -33.359  25.004  1.00 41.15           C  
ATOM   3677  N   TYR B 225      16.413 -33.501  20.556  1.00 43.77           N  
ATOM   3678  CA  TYR B 225      17.532 -32.922  19.868  1.00 43.77           C  
ATOM   3679  C   TYR B 225      17.253 -32.932  18.392  1.00 43.77           C  
ATOM   3680  O   TYR B 225      17.526 -31.955  17.696  1.00 43.77           O  
ATOM   3681  CB  TYR B 225      18.858 -33.675  20.117  1.00 43.77           C  
ATOM   3682  CG  TYR B 225      19.972 -32.840  19.562  1.00 43.77           C  
ATOM   3683  CD1 TYR B 225      20.376 -31.701  20.226  1.00 43.77           C  
ATOM   3684  CD2 TYR B 225      20.624 -33.186  18.401  1.00 43.77           C  
ATOM   3685  CE1 TYR B 225      21.397 -30.917  19.743  1.00 43.77           C  
ATOM   3686  CE2 TYR B 225      21.648 -32.407  17.910  1.00 43.77           C  
ATOM   3687  CZ  TYR B 225      22.037 -31.268  18.581  1.00 43.77           C  
ATOM   3688  OH  TYR B 225      23.084 -30.464  18.084  1.00 43.77           O  
ATOM   3689  N   LEU B 226      16.712 -34.052  17.869  1.00 50.83           N  
ATOM   3690  CA  LEU B 226      16.411 -34.206  16.465  1.00 50.83           C  
ATOM   3691  C   LEU B 226      15.329 -33.254  16.054  1.00 50.83           C  
ATOM   3692  O   LEU B 226      15.415 -32.607  15.011  1.00 50.83           O  
ATOM   3693  CB  LEU B 226      15.833 -35.594  16.143  1.00 50.83           C  
ATOM   3694  CG  LEU B 226      16.800 -36.774  16.339  1.00 50.83           C  
ATOM   3695  CD1 LEU B 226      16.075 -38.111  16.113  1.00 50.83           C  
ATOM   3696  CD2 LEU B 226      18.044 -36.629  15.450  1.00 50.83           C  
ATOM   3697  N   ALA B 227      14.266 -33.155  16.872  1.00 37.22           N  
ATOM   3698  CA  ALA B 227      13.119 -32.350  16.553  1.00 37.22           C  
ATOM   3699  C   ALA B 227      13.521 -30.914  16.453  1.00 37.22           C  
ATOM   3700  O   ALA B 227      13.009 -30.176  15.610  1.00 37.22           O  
ATOM   3701  CB  ALA B 227      12.025 -32.446  17.630  1.00 37.22           C  
ATOM   3702  N   ALA B 228      14.405 -30.459  17.360  1.00 35.10           N  
ATOM   3703  CA  ALA B 228      14.883 -29.106  17.343  1.00 35.10           C  
ATOM   3704  C   ALA B 228      15.721 -28.877  16.119  1.00 35.10           C  
ATOM   3705  O   ALA B 228      15.650 -27.817  15.498  1.00 35.10           O  
ATOM   3706  CB  ALA B 228      15.765 -28.768  18.557  1.00 35.10           C  
ATOM   3707  N   GLY B 229      16.567 -29.865  15.761  1.00 21.35           N  
ATOM   3708  CA  GLY B 229      17.468 -29.730  14.647  1.00 21.35           C  
ATOM   3709  C   GLY B 229      16.701 -29.606  13.370  1.00 21.35           C  
ATOM   3710  O   GLY B 229      17.032 -28.785  12.515  1.00 21.35           O  
ATOM   3711  N   ILE B 230      15.662 -30.444  13.193  1.00 85.75           N  
ATOM   3712  CA  ILE B 230      14.859 -30.400  12.004  1.00 85.75           C  
ATOM   3713  C   ILE B 230      14.124 -29.099  11.934  1.00 85.75           C  
ATOM   3714  O   ILE B 230      14.026 -28.493  10.867  1.00 85.75           O  
ATOM   3715  CB  ILE B 230      13.845 -31.504  11.931  1.00 85.75           C  
ATOM   3716  CG1 ILE B 230      13.013 -31.354  10.649  1.00 85.75           C  
ATOM   3717  CG2 ILE B 230      13.021 -31.522  13.225  1.00 85.75           C  
ATOM   3718  CD1 ILE B 230      12.157 -32.577  10.330  1.00 85.75           C  
ATOM   3719  N   GLY B 231      13.561 -28.649  13.071  1.00 26.99           N  
ATOM   3720  CA  GLY B 231      12.796 -27.433  13.105  1.00 26.99           C  
ATOM   3721  C   GLY B 231      13.658 -26.246  12.805  1.00 26.99           C  
ATOM   3722  O   GLY B 231      13.247 -25.347  12.074  1.00 26.99           O  
ATOM   3723  N   ALA B 232      14.868 -26.197  13.399  1.00 32.90           N  
ATOM   3724  CA  ALA B 232      15.764 -25.089  13.223  1.00 32.90           C  
ATOM   3725  C   ALA B 232      16.233 -25.007  11.802  1.00 32.90           C  
ATOM   3726  O   ALA B 232      16.307 -23.920  11.233  1.00 32.90           O  
ATOM   3727  CB  ALA B 232      17.001 -25.182  14.132  1.00 32.90           C  
ATOM   3728  N   LEU B 233      16.579 -26.163  11.193  1.00135.32           N  
ATOM   3729  CA  LEU B 233      17.069 -26.189   9.845  1.00135.32           C  
ATOM   3730  C   LEU B 233      15.991 -25.777   8.891  1.00135.32           C  
ATOM   3731  O   LEU B 233      16.247 -25.033   7.944  1.00135.32           O  
ATOM   3732  CB  LEU B 233      17.603 -27.566   9.414  1.00135.32           C  
ATOM   3733  CG  LEU B 233      18.895 -27.937  10.165  1.00135.32           C  
ATOM   3734  CD1 LEU B 233      19.452 -29.302   9.730  1.00135.32           C  
ATOM   3735  CD2 LEU B 233      19.922 -26.800  10.056  1.00135.32           C  
ATOM   3736  N   SER B 234      14.750 -26.252   9.115  1.00 35.18           N  
ATOM   3737  CA  SER B 234      13.665 -25.938   8.228  1.00 35.18           C  
ATOM   3738  C   SER B 234      13.364 -24.471   8.315  1.00 35.18           C  
ATOM   3739  O   SER B 234      12.882 -23.872   7.356  1.00 35.18           O  
ATOM   3740  CB  SER B 234      12.360 -26.688   8.552  1.00 35.18           C  
ATOM   3741  OG  SER B 234      11.782 -26.195   9.752  1.00 35.18           O  
ATOM   3742  N   SER B 235      13.608 -23.868   9.493  1.00 43.14           N  
ATOM   3743  CA  SER B 235      13.366 -22.470   9.720  1.00 43.14           C  
ATOM   3744  C   SER B 235      14.334 -21.645   8.918  1.00 43.14           C  
ATOM   3745  O   SER B 235      13.971 -20.599   8.380  1.00 43.14           O  
ATOM   3746  CB  SER B 235      13.575 -22.088  11.195  1.00 43.14           C  
ATOM   3747  OG  SER B 235      12.667 -22.795  12.024  1.00 43.14           O  
ATOM   3748  N   VAL B 236      15.609 -22.076   8.866  1.00 38.73           N  
ATOM   3749  CA  VAL B 236      16.639 -21.364   8.159  1.00 38.73           C  
ATOM   3750  C   VAL B 236      16.401 -21.411   6.679  1.00 38.73           C  
ATOM   3751  O   VAL B 236      16.472 -20.392   5.994  1.00 38.73           O  
ATOM   3752  CB  VAL B 236      18.000 -21.952   8.401  1.00 38.73           C  
ATOM   3753  CG1 VAL B 236      19.025 -21.197   7.537  1.00 38.73           C  
ATOM   3754  CG2 VAL B 236      18.292 -21.918   9.909  1.00 38.73           C  
ATOM   3755  N   VAL B 237      16.108 -22.619   6.153  1.00 32.47           N  
ATOM   3756  CA  VAL B 237      15.938 -22.836   4.742  1.00 32.47           C  
ATOM   3757  C   VAL B 237      14.771 -22.044   4.244  1.00 32.47           C  
ATOM   3758  O   VAL B 237      14.853 -21.395   3.203  1.00 32.47           O  
ATOM   3759  CB  VAL B 237      15.675 -24.280   4.409  1.00 32.47           C  
ATOM   3760  CG1 VAL B 237      15.417 -24.396   2.897  1.00 32.47           C  
ATOM   3761  CG2 VAL B 237      16.862 -25.125   4.900  1.00 32.47           C  
ATOM   3762  N   GLY B 238      13.654 -22.067   4.995  1.00 26.29           N  
ATOM   3763  CA  GLY B 238      12.450 -21.396   4.597  1.00 26.29           C  
ATOM   3764  C   GLY B 238      12.707 -19.923   4.505  1.00 26.29           C  
ATOM   3765  O   GLY B 238      12.140 -19.239   3.655  1.00 26.29           O  
ATOM   3766  N   LEU B 239      13.535 -19.397   5.423  1.00 42.94           N  
ATOM   3767  CA  LEU B 239      13.871 -18.002   5.454  1.00 42.94           C  
ATOM   3768  C   LEU B 239      14.620 -17.675   4.195  1.00 42.94           C  
ATOM   3769  O   LEU B 239      14.375 -16.653   3.554  1.00 42.94           O  
ATOM   3770  CB  LEU B 239      14.781 -17.687   6.652  1.00 42.94           C  
ATOM   3771  CG  LEU B 239      15.151 -16.205   6.812  1.00 42.94           C  
ATOM   3772  CD1 LEU B 239      13.910 -15.357   7.128  1.00 42.94           C  
ATOM   3773  CD2 LEU B 239      16.269 -16.030   7.854  1.00 42.94           C  
ATOM   3774  N   TYR B 240      15.552 -18.563   3.809  1.00 73.25           N  
ATOM   3775  CA  TYR B 240      16.366 -18.419   2.638  1.00 73.25           C  
ATOM   3776  C   TYR B 240      15.481 -18.432   1.431  1.00 73.25           C  
ATOM   3777  O   TYR B 240      15.674 -17.635   0.514  1.00 73.25           O  
ATOM   3778  CB  TYR B 240      17.360 -19.594   2.517  1.00 73.25           C  
ATOM   3779  CG  TYR B 240      18.078 -19.577   1.206  1.00 73.25           C  
ATOM   3780  CD1 TYR B 240      19.105 -18.693   0.973  1.00 73.25           C  
ATOM   3781  CD2 TYR B 240      17.741 -20.475   0.218  1.00 73.25           C  
ATOM   3782  CE1 TYR B 240      19.772 -18.695  -0.230  1.00 73.25           C  
ATOM   3783  CE2 TYR B 240      18.405 -20.484  -0.988  1.00 73.25           C  
ATOM   3784  CZ  TYR B 240      19.421 -19.588  -1.213  1.00 73.25           C  
ATOM   3785  OH  TYR B 240      20.109 -19.585  -2.443  1.00 73.25           O  
ATOM   3786  N   PHE B 241      14.493 -19.350   1.398  1.00 82.46           N  
ATOM   3787  CA  PHE B 241      13.656 -19.500   0.243  1.00 82.46           C  
ATOM   3788  C   PHE B 241      12.786 -18.281   0.072  1.00 82.46           C  
ATOM   3789  O   PHE B 241      12.695 -17.723  -1.022  1.00 82.46           O  
ATOM   3790  CB  PHE B 241      12.772 -20.761   0.324  1.00 82.46           C  
ATOM   3791  CG  PHE B 241      12.462 -21.218  -1.066  1.00 82.46           C  
ATOM   3792  CD1 PHE B 241      13.387 -21.969  -1.759  1.00 82.46           C  
ATOM   3793  CD2 PHE B 241      11.264 -20.924  -1.676  1.00 82.46           C  
ATOM   3794  CE1 PHE B 241      13.133 -22.411  -3.036  1.00 82.46           C  
ATOM   3795  CE2 PHE B 241      11.007 -21.363  -2.955  1.00 82.46           C  
ATOM   3796  CZ  PHE B 241      11.938 -22.108  -3.639  1.00 82.46           C  
ATOM   3797  N   SER B 242      12.151 -17.821   1.171  1.00 81.54           N  
ATOM   3798  CA  SER B 242      11.236 -16.704   1.194  1.00 81.54           C  
ATOM   3799  C   SER B 242      11.923 -15.441   0.775  1.00 81.54           C  
ATOM   3800  O   SER B 242      11.431 -14.699  -0.075  1.00 81.54           O  
ATOM   3801  CB  SER B 242      10.702 -16.465   2.621  1.00 81.54           C  
ATOM   3802  OG  SER B 242       9.988 -15.239   2.700  1.00 81.54           O  
ATOM   3803  N   PHE B 243      13.093 -15.173   1.379  1.00 73.06           N  
ATOM   3804  CA  PHE B 243      13.869 -13.984   1.177  1.00 73.06           C  
ATOM   3805  C   PHE B 243      14.347 -13.856  -0.237  1.00 73.06           C  
ATOM   3806  O   PHE B 243      14.220 -12.791  -0.840  1.00 73.06           O  
ATOM   3807  CB  PHE B 243      15.089 -13.986   2.119  1.00 73.06           C  
ATOM   3808  CG  PHE B 243      16.035 -12.904   1.742  1.00 73.06           C  
ATOM   3809  CD1 PHE B 243      15.726 -11.579   1.949  1.00 73.06           C  
ATOM   3810  CD2 PHE B 243      17.260 -13.232   1.207  1.00 73.06           C  
ATOM   3811  CE1 PHE B 243      16.623 -10.597   1.600  1.00 73.06           C  
ATOM   3812  CE2 PHE B 243      18.157 -12.255   0.858  1.00 73.06           C  
ATOM   3813  CZ  PHE B 243      17.840 -10.934   1.054  1.00 73.06           C  
ATOM   3814  N   SER B 244      14.934 -14.921  -0.812  1.00 55.70           N  
ATOM   3815  CA  SER B 244      15.453 -14.782  -2.145  1.00 55.70           C  
ATOM   3816  C   SER B 244      14.357 -14.653  -3.160  1.00 55.70           C  
ATOM   3817  O   SER B 244      14.358 -13.720  -3.961  1.00 55.70           O  
ATOM   3818  CB  SER B 244      16.375 -15.938  -2.567  1.00 55.70           C  
ATOM   3819  OG  SER B 244      17.601 -15.851  -1.863  1.00 55.70           O  
ATOM   3820  N   TYR B 245      13.403 -15.607  -3.151  1.00 97.49           N  
ATOM   3821  CA  TYR B 245      12.300 -15.702  -4.076  1.00 97.49           C  
ATOM   3822  C   TYR B 245      11.257 -14.657  -3.853  1.00 97.49           C  
ATOM   3823  O   TYR B 245      10.496 -14.356  -4.769  1.00 97.49           O  
ATOM   3824  CB  TYR B 245      11.618 -17.079  -4.151  1.00 97.49           C  
ATOM   3825  CG  TYR B 245      12.547 -17.967  -4.908  1.00 97.49           C  
ATOM   3826  CD1 TYR B 245      12.734 -17.777  -6.260  1.00 97.49           C  
ATOM   3827  CD2 TYR B 245      13.222 -18.994  -4.286  1.00 97.49           C  
ATOM   3828  CE1 TYR B 245      13.588 -18.584  -6.974  1.00 97.49           C  
ATOM   3829  CE2 TYR B 245      14.078 -19.805  -4.998  1.00 97.49           C  
ATOM   3830  CZ  TYR B 245      14.264 -19.600  -6.345  1.00 97.49           C  
ATOM   3831  OH  TYR B 245      15.141 -20.429  -7.076  1.00 97.49           O  
ATOM   3832  N   ASN B 246      11.165 -14.112  -2.624  1.00138.29           N  
ATOM   3833  CA  ASN B 246      10.140 -13.203  -2.183  1.00138.29           C  
ATOM   3834  C   ASN B 246       8.802 -13.863  -2.255  1.00138.29           C  
ATOM   3835  O   ASN B 246       7.865 -13.379  -2.888  1.00138.29           O  
ATOM   3836  CB  ASN B 246      10.133 -11.769  -2.777  1.00138.29           C  
ATOM   3837  CG  ASN B 246       9.898 -11.727  -4.279  1.00138.29           C  
ATOM   3838  ND2 ASN B 246       8.619 -11.508  -4.685  1.00138.29           N  
ATOM   3839  OD1 ASN B 246      10.832 -11.862  -5.068  1.00138.29           O  
ATOM   3840  N   LEU B 247       8.741 -15.036  -1.583  1.00 53.09           N  
ATOM   3841  CA  LEU B 247       7.586 -15.866  -1.377  1.00 53.09           C  
ATOM   3842  C   LEU B 247       7.350 -15.888   0.110  1.00 53.09           C  
ATOM   3843  O   LEU B 247       8.182 -15.419   0.880  1.00 53.09           O  
ATOM   3844  CB  LEU B 247       7.800 -17.320  -1.823  1.00 53.09           C  
ATOM   3845  CG  LEU B 247       8.107 -17.448  -3.326  1.00 53.09           C  
ATOM   3846  CD1 LEU B 247       8.311 -18.915  -3.729  1.00 53.09           C  
ATOM   3847  CD2 LEU B 247       7.049 -16.730  -4.180  1.00 53.09           C  
ATOM   3848  N   ALA B 248       6.194 -16.424   0.563  1.00 38.97           N  
ATOM   3849  CA  ALA B 248       5.876 -16.421   1.967  1.00 38.97           C  
ATOM   3850  C   ALA B 248       6.896 -17.215   2.730  1.00 38.97           C  
ATOM   3851  O   ALA B 248       7.170 -18.372   2.420  1.00 38.97           O  
ATOM   3852  CB  ALA B 248       4.493 -17.025   2.271  1.00 38.97           C  
ATOM   3853  N   SER B 249       7.482 -16.591   3.778  1.00 78.65           N  
ATOM   3854  CA  SER B 249       8.505 -17.199   4.591  1.00 78.65           C  
ATOM   3855  C   SER B 249       7.931 -18.279   5.460  1.00 78.65           C  
ATOM   3856  O   SER B 249       8.540 -19.333   5.640  1.00 78.65           O  
ATOM   3857  CB  SER B 249       9.215 -16.180   5.506  1.00 78.65           C  
ATOM   3858  OG  SER B 249      10.211 -16.821   6.286  1.00 78.65           O  
ATOM   3859  N   GLY B 250       6.735 -18.039   6.033  1.00 34.00           N  
ATOM   3860  CA  GLY B 250       6.118 -18.976   6.931  1.00 34.00           C  
ATOM   3861  C   GLY B 250       5.781 -20.252   6.223  1.00 34.00           C  
ATOM   3862  O   GLY B 250       5.932 -21.335   6.788  1.00 34.00           O  
ATOM   3863  N   ALA B 251       5.253 -20.153   4.985  1.00 35.79           N  
ATOM   3864  CA  ALA B 251       4.871 -21.303   4.208  1.00 35.79           C  
ATOM   3865  C   ALA B 251       6.077 -22.101   3.821  1.00 35.79           C  
ATOM   3866  O   ALA B 251       6.064 -23.330   3.873  1.00 35.79           O  
ATOM   3867  CB  ALA B 251       4.146 -20.926   2.907  1.00 35.79           C  
ATOM   3868  N   THR B 252       7.157 -21.412   3.408  1.00105.38           N  
ATOM   3869  CA  THR B 252       8.332 -22.104   2.955  1.00105.38           C  
ATOM   3870  C   THR B 252       8.937 -22.880   4.084  1.00105.38           C  
ATOM   3871  O   THR B 252       9.438 -23.984   3.872  1.00105.38           O  
ATOM   3872  CB  THR B 252       9.380 -21.210   2.357  1.00105.38           C  
ATOM   3873  CG2 THR B 252       8.823 -20.576   1.070  1.00105.38           C  
ATOM   3874  OG1 THR B 252       9.779 -20.214   3.286  1.00105.38           O  
ATOM   3875  N   ILE B 253       8.917 -22.327   5.312  1.00 40.90           N  
ATOM   3876  CA  ILE B 253       9.479 -23.003   6.451  1.00 40.90           C  
ATOM   3877  C   ILE B 253       8.718 -24.280   6.700  1.00 40.90           C  
ATOM   3878  O   ILE B 253       9.308 -25.313   7.011  1.00 40.90           O  
ATOM   3879  CB  ILE B 253       9.408 -22.179   7.708  1.00 40.90           C  
ATOM   3880  CG1 ILE B 253      10.257 -20.905   7.568  1.00 40.90           C  
ATOM   3881  CG2 ILE B 253       9.819 -23.064   8.897  1.00 40.90           C  
ATOM   3882  CD1 ILE B 253      10.109 -19.943   8.746  1.00 40.90           C  
ATOM   3883  N   VAL B 254       7.377 -24.230   6.601  1.00 40.33           N  
ATOM   3884  CA  VAL B 254       6.553 -25.385   6.844  1.00 40.33           C  
ATOM   3885  C   VAL B 254       6.800 -26.439   5.802  1.00 40.33           C  
ATOM   3886  O   VAL B 254       6.905 -27.626   6.115  1.00 40.33           O  
ATOM   3887  CB  VAL B 254       5.084 -25.058   6.816  1.00 40.33           C  
ATOM   3888  CG1 VAL B 254       4.277 -26.359   6.948  1.00 40.33           C  
ATOM   3889  CG2 VAL B 254       4.787 -24.027   7.921  1.00 40.33           C  
ATOM   3890  N   LEU B 255       6.894 -26.032   4.523  1.00 42.67           N  
ATOM   3891  CA  LEU B 255       7.065 -26.970   3.445  1.00 42.67           C  
ATOM   3892  C   LEU B 255       8.378 -27.671   3.571  1.00 42.67           C  
ATOM   3893  O   LEU B 255       8.477 -28.859   3.272  1.00 42.67           O  
ATOM   3894  CB  LEU B 255       6.984 -26.316   2.056  1.00 42.67           C  
ATOM   3895  CG  LEU B 255       5.567 -25.815   1.714  1.00 42.67           C  
ATOM   3896  CD1 LEU B 255       5.519 -25.167   0.321  1.00 42.67           C  
ATOM   3897  CD2 LEU B 255       4.530 -26.938   1.879  1.00 42.67           C  
ATOM   3898  N   VAL B 256       9.441 -26.956   3.990  1.00 95.16           N  
ATOM   3899  CA  VAL B 256      10.714 -27.606   4.114  1.00 95.16           C  
ATOM   3900  C   VAL B 256      10.642 -28.646   5.191  1.00 95.16           C  
ATOM   3901  O   VAL B 256      11.241 -29.713   5.073  1.00 95.16           O  
ATOM   3902  CB  VAL B 256      11.869 -26.677   4.374  1.00 95.16           C  
ATOM   3903  CG1 VAL B 256      12.063 -25.810   3.119  1.00 95.16           C  
ATOM   3904  CG2 VAL B 256      11.611 -25.847   5.638  1.00 95.16           C  
ATOM   3905  N   ALA B 257       9.914 -28.348   6.282  1.00 33.13           N  
ATOM   3906  CA  ALA B 257       9.752 -29.278   7.365  1.00 33.13           C  
ATOM   3907  C   ALA B 257       9.006 -30.484   6.876  1.00 33.13           C  
ATOM   3908  O   ALA B 257       9.320 -31.612   7.254  1.00 33.13           O  
ATOM   3909  CB  ALA B 257       8.958 -28.671   8.532  1.00 33.13           C  
ATOM   3910  N   THR B 258       7.978 -30.272   6.028  1.00107.74           N  
ATOM   3911  CA  THR B 258       7.182 -31.356   5.529  1.00107.74           C  
ATOM   3912  C   THR B 258       8.021 -32.222   4.642  1.00107.74           C  
ATOM   3913  O   THR B 258       7.846 -33.438   4.606  1.00107.74           O  
ATOM   3914  CB  THR B 258       5.970 -30.926   4.750  1.00107.74           C  
ATOM   3915  CG2 THR B 258       5.151 -29.967   5.630  1.00107.74           C  
ATOM   3916  OG1 THR B 258       6.346 -30.283   3.542  1.00107.74           O  
ATOM   3917  N   PHE B 259       8.945 -31.609   3.880  1.00 38.33           N  
ATOM   3918  CA  PHE B 259       9.791 -32.336   2.976  1.00 38.33           C  
ATOM   3919  C   PHE B 259      10.691 -33.255   3.750  1.00 38.33           C  
ATOM   3920  O   PHE B 259      10.908 -34.398   3.350  1.00 38.33           O  
ATOM   3921  CB  PHE B 259      10.689 -31.415   2.132  1.00 38.33           C  
ATOM   3922  CG  PHE B 259      11.443 -32.300   1.207  1.00 38.33           C  
ATOM   3923  CD1 PHE B 259      10.868 -32.709   0.026  1.00 38.33           C  
ATOM   3924  CD2 PHE B 259      12.714 -32.725   1.517  1.00 38.33           C  
ATOM   3925  CE1 PHE B 259      11.551 -33.529  -0.838  1.00 38.33           C  
ATOM   3926  CE2 PHE B 259      13.403 -33.546   0.654  1.00 38.33           C  
ATOM   3927  CZ  PHE B 259      12.821 -33.950  -0.524  1.00 38.33           C  
ATOM   3928  N   LEU B 260      11.250 -32.779   4.883  1.00130.34           N  
ATOM   3929  CA  LEU B 260      12.164 -33.593   5.639  1.00130.34           C  
ATOM   3930  C   LEU B 260      11.424 -34.789   6.160  1.00130.34           C  
ATOM   3931  O   LEU B 260      11.976 -35.887   6.238  1.00130.34           O  
ATOM   3932  CB  LEU B 260      12.845 -32.848   6.801  1.00130.34           C  
ATOM   3933  CG  LEU B 260      13.949 -33.664   7.510  1.00130.34           C  
ATOM   3934  CD1 LEU B 260      15.030 -34.117   6.518  1.00130.34           C  
ATOM   3935  CD2 LEU B 260      14.575 -32.875   8.670  1.00130.34           C  
ATOM   3936  N   PHE B 261      10.150 -34.600   6.553  1.00 51.32           N  
ATOM   3937  CA  PHE B 261       9.328 -35.678   7.027  1.00 51.32           C  
ATOM   3938  C   PHE B 261       9.103 -36.656   5.917  1.00 51.32           C  
ATOM   3939  O   PHE B 261       9.169 -37.868   6.118  1.00 51.32           O  
ATOM   3940  CB  PHE B 261       7.959 -35.181   7.534  1.00 51.32           C  
ATOM   3941  CG  PHE B 261       7.073 -36.342   7.850  1.00 51.32           C  
ATOM   3942  CD1 PHE B 261       7.282 -37.131   8.958  1.00 51.32           C  
ATOM   3943  CD2 PHE B 261       6.000 -36.613   7.033  1.00 51.32           C  
ATOM   3944  CE1 PHE B 261       6.440 -38.186   9.227  1.00 51.32           C  
ATOM   3945  CE2 PHE B 261       5.156 -37.664   7.299  1.00 51.32           C  
ATOM   3946  CZ  PHE B 261       5.377 -38.457   8.399  1.00 51.32           C  
ATOM   3947  N   ALA B 262       8.827 -36.147   4.701  1.00 30.43           N  
ATOM   3948  CA  ALA B 262       8.541 -37.013   3.593  1.00 30.43           C  
ATOM   3949  C   ALA B 262       9.733 -37.867   3.308  1.00 30.43           C  
ATOM   3950  O   ALA B 262       9.603 -39.070   3.090  1.00 30.43           O  
ATOM   3951  CB  ALA B 262       8.207 -36.247   2.300  1.00 30.43           C  
ATOM   3952  N   LEU B 263      10.936 -37.263   3.315  1.00121.98           N  
ATOM   3953  CA  LEU B 263      12.146 -37.964   2.998  1.00121.98           C  
ATOM   3954  C   LEU B 263      12.381 -39.023   4.039  1.00121.98           C  
ATOM   3955  O   LEU B 263      12.684 -40.172   3.720  1.00121.98           O  
ATOM   3956  CB  LEU B 263      13.358 -37.019   3.031  1.00121.98           C  
ATOM   3957  CG  LEU B 263      14.648 -37.634   2.469  1.00121.98           C  
ATOM   3958  CD1 LEU B 263      14.524 -37.835   0.950  1.00121.98           C  
ATOM   3959  CD2 LEU B 263      15.884 -36.817   2.878  1.00121.98           C  
ATOM   3960  N   ALA B 264      12.211 -38.649   5.319  1.00 53.22           N  
ATOM   3961  CA  ALA B 264      12.434 -39.491   6.461  1.00 53.22           C  
ATOM   3962  C   ALA B 264      11.479 -40.638   6.434  1.00 53.22           C  
ATOM   3963  O   ALA B 264      11.788 -41.737   6.891  1.00 53.22           O  
ATOM   3964  CB  ALA B 264      12.234 -38.752   7.796  1.00 53.22           C  
ATOM   3965  N   PHE B 265      10.274 -40.404   5.899  1.00126.88           N  
ATOM   3966  CA  PHE B 265       9.249 -41.397   5.895  1.00126.88           C  
ATOM   3967  C   PHE B 265       9.785 -42.630   5.220  1.00126.88           C  
ATOM   3968  O   PHE B 265       9.626 -43.739   5.730  1.00126.88           O  
ATOM   3969  CB  PHE B 265       8.017 -40.884   5.124  1.00126.88           C  
ATOM   3970  CG  PHE B 265       6.891 -41.840   5.287  1.00126.88           C  
ATOM   3971  CD1 PHE B 265       6.823 -42.961   4.493  1.00126.88           C  
ATOM   3972  CD2 PHE B 265       5.901 -41.615   6.217  1.00126.88           C  
ATOM   3973  CE1 PHE B 265       5.789 -43.853   4.627  1.00126.88           C  
ATOM   3974  CE2 PHE B 265       4.862 -42.504   6.355  1.00126.88           C  
ATOM   3975  CZ  PHE B 265       4.806 -43.625   5.562  1.00126.88           C  
ATOM   3976  N   PHE B 266      10.402 -42.487   4.032  1.00 82.87           N  
ATOM   3977  CA  PHE B 266      10.941 -43.625   3.334  1.00 82.87           C  
ATOM   3978  C   PHE B 266      12.205 -44.203   3.904  1.00 82.87           C  
ATOM   3979  O   PHE B 266      12.306 -45.418   4.072  1.00 82.87           O  
ATOM   3980  CB  PHE B 266      11.195 -43.372   1.839  1.00 82.87           C  
ATOM   3981  CG  PHE B 266       9.910 -43.623   1.131  1.00 82.87           C  
ATOM   3982  CD1 PHE B 266       9.575 -44.915   0.795  1.00 82.87           C  
ATOM   3983  CD2 PHE B 266       9.048 -42.604   0.802  1.00 82.87           C  
ATOM   3984  CE1 PHE B 266       8.400 -45.192   0.140  1.00 82.87           C  
ATOM   3985  CE2 PHE B 266       7.870 -42.875   0.147  1.00 82.87           C  
ATOM   3986  CZ  PHE B 266       7.545 -44.169  -0.186  1.00 82.87           C  
ATOM   3987  N   PHE B 267      13.209 -43.357   4.199  1.00121.47           N  
ATOM   3988  CA  PHE B 267      14.510 -43.838   4.578  1.00121.47           C  
ATOM   3989  C   PHE B 267      14.571 -44.463   5.937  1.00121.47           C  
ATOM   3990  O   PHE B 267      15.286 -45.444   6.129  1.00121.47           O  
ATOM   3991  CB  PHE B 267      15.615 -42.765   4.507  1.00121.47           C  
ATOM   3992  CG  PHE B 267      16.849 -43.425   5.017  1.00121.47           C  
ATOM   3993  CD1 PHE B 267      17.631 -44.206   4.195  1.00121.47           C  
ATOM   3994  CD2 PHE B 267      17.218 -43.279   6.337  1.00121.47           C  
ATOM   3995  CE1 PHE B 267      18.759 -44.821   4.684  1.00121.47           C  
ATOM   3996  CE2 PHE B 267      18.342 -43.893   6.830  1.00121.47           C  
ATOM   3997  CZ  PHE B 267      19.117 -44.666   6.003  1.00121.47           C  
ATOM   3998  N   SER B 268      13.847 -43.909   6.924  1.00102.42           N  
ATOM   3999  CA  SER B 268      14.014 -44.299   8.299  1.00102.42           C  
ATOM   4000  C   SER B 268      13.934 -45.786   8.492  1.00102.42           C  
ATOM   4001  O   SER B 268      13.109 -46.495   7.917  1.00102.42           O  
ATOM   4002  CB  SER B 268      12.993 -43.645   9.242  1.00102.42           C  
ATOM   4003  OG  SER B 268      13.190 -42.240   9.267  1.00102.42           O  
ATOM   4004  N   PRO B 269      14.867 -46.241   9.305  1.00 79.89           N  
ATOM   4005  CA  PRO B 269      14.995 -47.630   9.664  1.00 79.89           C  
ATOM   4006  C   PRO B 269      13.857 -48.176  10.462  1.00 79.89           C  
ATOM   4007  O   PRO B 269      13.471 -49.322  10.239  1.00 79.89           O  
ATOM   4008  CB  PRO B 269      16.322 -47.748  10.409  1.00 79.89           C  
ATOM   4009  CG  PRO B 269      17.163 -46.592   9.842  1.00 79.89           C  
ATOM   4010  CD  PRO B 269      16.128 -45.529   9.434  1.00 79.89           C  
ATOM   4011  N   SER B 270      13.312 -47.389  11.401  1.00 95.21           N  
ATOM   4012  CA  SER B 270      12.240 -47.879  12.207  1.00 95.21           C  
ATOM   4013  C   SER B 270      11.137 -48.092  11.258  1.00 95.21           C  
ATOM   4014  O   SER B 270      10.284 -48.964  11.418  1.00 95.21           O  
ATOM   4015  CB  SER B 270      11.774 -46.854  13.254  1.00 95.21           C  
ATOM   4016  OG  SER B 270      12.793 -46.655  14.223  1.00 95.21           O  
ATOM   4017  N   GLN B 271      11.179 -47.283  10.195  1.00 96.88           N  
ATOM   4018  CA  GLN B 271      10.183 -47.398   9.207  1.00 96.88           C  
ATOM   4019  C   GLN B 271      10.289 -48.799   8.684  1.00 96.88           C  
ATOM   4020  O   GLN B 271       9.262 -49.416   8.411  1.00 96.88           O  
ATOM   4021  CB  GLN B 271      10.370 -46.336   8.128  1.00 96.88           C  
ATOM   4022  CG  GLN B 271       9.952 -44.944   8.599  1.00 96.88           C  
ATOM   4023  CD  GLN B 271       8.427 -44.919   8.647  1.00 96.88           C  
ATOM   4024  NE2 GLN B 271       7.812 -44.070   7.782  1.00 96.88           N  
ATOM   4025  OE1 GLN B 271       7.798 -45.635   9.425  1.00 96.88           O  
ATOM   4026  N   GLY B 272      11.513 -49.352   8.506  1.00 96.75           N  
ATOM   4027  CA  GLY B 272      11.610 -50.721   8.058  1.00 96.75           C  
ATOM   4028  C   GLY B 272      13.050 -51.156   8.048  1.00 96.75           C  
ATOM   4029  O   GLY B 272      13.960 -50.332   7.966  1.00 96.75           O  
ATOM   4030  N   LEU B 273      13.293 -52.490   8.097  1.00 68.79           N  
ATOM   4031  CA  LEU B 273      14.638 -52.991   8.207  1.00 68.79           C  
ATOM   4032  C   LEU B 273      15.476 -52.538   7.047  1.00 68.79           C  
ATOM   4033  O   LEU B 273      16.348 -51.689   7.218  1.00 68.79           O  
ATOM   4034  CB  LEU B 273      14.670 -54.531   8.225  1.00 68.79           C  
ATOM   4035  CG  LEU B 273      14.053 -55.153   9.494  1.00 68.79           C  
ATOM   4036  CD1 LEU B 273      14.103 -56.690   9.451  1.00 68.79           C  
ATOM   4037  CD2 LEU B 273      14.728 -54.590  10.756  1.00 68.79           C  
ATOM   4038  N   PHE B 274      15.241 -53.062   5.823  1.00 82.26           N  
ATOM   4039  CA  PHE B 274      15.995 -52.505   4.737  1.00 82.26           C  
ATOM   4040  C   PHE B 274      15.411 -51.160   4.511  1.00 82.26           C  
ATOM   4041  O   PHE B 274      16.113 -50.158   4.384  1.00 82.26           O  
ATOM   4042  CB  PHE B 274      15.942 -53.287   3.402  1.00 82.26           C  
ATOM   4043  CG  PHE B 274      16.924 -54.419   3.399  1.00 82.26           C  
ATOM   4044  CD1 PHE B 274      16.590 -55.672   3.853  1.00 82.26           C  
ATOM   4045  CD2 PHE B 274      18.197 -54.208   2.919  1.00 82.26           C  
ATOM   4046  CE1 PHE B 274      17.515 -56.694   3.829  1.00 82.26           C  
ATOM   4047  CE2 PHE B 274      19.125 -55.225   2.893  1.00 82.26           C  
ATOM   4048  CZ  PHE B 274      18.785 -56.473   3.350  1.00 82.26           C  
ATOM   4049  N   TRP B 275      14.068 -51.119   4.479  1.00246.35           N  
ATOM   4050  CA  TRP B 275      13.384 -49.882   4.289  1.00246.35           C  
ATOM   4051  C   TRP B 275      12.073 -49.983   4.984  1.00246.35           C  
ATOM   4052  O   TRP B 275      11.635 -51.069   5.356  1.00246.35           O  
ATOM   4053  CB  TRP B 275      13.103 -49.524   2.819  1.00246.35           C  
ATOM   4054  CG  TRP B 275      14.319 -49.076   2.039  1.00246.35           C  
ATOM   4055  CD1 TRP B 275      14.877 -47.834   1.984  1.00246.35           C  
ATOM   4056  CD2 TRP B 275      15.095 -49.909   1.156  1.00246.35           C  
ATOM   4057  CE2 TRP B 275      16.094 -49.105   0.606  1.00246.35           C  
ATOM   4058  CE3 TRP B 275      14.976 -51.226   0.818  1.00246.35           C  
ATOM   4059  NE1 TRP B 275      15.951 -47.836   1.128  1.00246.35           N  
ATOM   4060  CZ2 TRP B 275      16.994 -49.612  -0.287  1.00246.35           C  
ATOM   4061  CZ3 TRP B 275      15.892 -51.735  -0.079  1.00246.35           C  
ATOM   4062  CH2 TRP B 275      16.883 -50.944  -0.621  1.00246.35           C  
ATOM   4063  N   ARG B 276      11.400 -48.825   5.109  1.00213.54           N  
ATOM   4064  CA  ARG B 276      10.155 -48.651   5.791  1.00213.54           C  
ATOM   4065  C   ARG B 276       9.085 -49.586   5.358  1.00213.54           C  
ATOM   4066  O   ARG B 276       8.456 -50.265   6.169  1.00213.54           O  
ATOM   4067  CB  ARG B 276       9.559 -47.266   5.491  1.00213.54           C  
ATOM   4068  CG  ARG B 276       9.500 -46.930   3.999  1.00213.54           C  
ATOM   4069  CD  ARG B 276       8.224 -46.229   3.541  1.00213.54           C  
ATOM   4070  NE  ARG B 276       7.190 -47.293   3.422  1.00213.54           N  
ATOM   4071  CZ  ARG B 276       6.365 -47.560   4.475  1.00213.54           C  
ATOM   4072  NH1 ARG B 276       6.412 -46.772   5.587  1.00213.54           N1+
ATOM   4073  NH2 ARG B 276       5.479 -48.595   4.407  1.00213.54           N  
ATOM   4074  N   ALA B 277       8.869 -49.675   4.051  1.00 79.35           N  
ATOM   4075  CA  ALA B 277       7.737 -50.379   3.556  1.00 79.35           C  
ATOM   4076  C   ALA B 277       7.819 -51.791   3.977  1.00 79.35           C  
ATOM   4077  O   ALA B 277       6.801 -52.455   4.165  1.00 79.35           O  
ATOM   4078  CB  ALA B 277       7.626 -50.366   2.023  1.00 79.35           C  
ATOM   4079  N   ILE B 278       9.051 -52.279   4.162  1.00 64.37           N  
ATOM   4080  CA  ILE B 278       9.242 -53.682   4.316  1.00 64.37           C  
ATOM   4081  C   ILE B 278       8.422 -54.271   5.432  1.00 64.37           C  
ATOM   4082  O   ILE B 278       7.769 -55.293   5.222  1.00 64.37           O  
ATOM   4083  CB  ILE B 278      10.686 -54.031   4.530  1.00 64.37           C  
ATOM   4084  CG1 ILE B 278      11.514 -53.581   3.315  1.00 64.37           C  
ATOM   4085  CG2 ILE B 278      10.775 -55.541   4.800  1.00 64.37           C  
ATOM   4086  CD1 ILE B 278      13.019 -53.605   3.565  1.00 64.37           C  
ATOM   4087  N   LYS B 279       8.398 -53.662   6.630  1.00 81.23           N  
ATOM   4088  CA  LYS B 279       7.665 -54.239   7.732  1.00 81.23           C  
ATOM   4089  C   LYS B 279       6.190 -54.237   7.468  1.00 81.23           C  
ATOM   4090  O   LYS B 279       5.491 -55.189   7.811  1.00 81.23           O  
ATOM   4091  CB  LYS B 279       7.850 -53.478   9.058  1.00 81.23           C  
ATOM   4092  CG  LYS B 279       9.208 -53.656   9.732  1.00 81.23           C  
ATOM   4093  CD  LYS B 279       9.466 -52.578  10.784  1.00 81.23           C  
ATOM   4094  CE  LYS B 279       8.242 -52.261  11.648  1.00 81.23           C  
ATOM   4095  NZ  LYS B 279       8.480 -51.032  12.438  1.00 81.23           N1+
ATOM   4096  N   ILE B 280       5.674 -53.160   6.852  1.00 79.08           N  
ATOM   4097  CA  ILE B 280       4.258 -53.019   6.684  1.00 79.08           C  
ATOM   4098  C   ILE B 280       3.731 -54.126   5.835  1.00 79.08           C  
ATOM   4099  O   ILE B 280       2.698 -54.717   6.144  1.00 79.08           O  
ATOM   4100  CB  ILE B 280       3.877 -51.713   6.042  1.00 79.08           C  
ATOM   4101  CG1 ILE B 280       4.287 -50.528   6.934  1.00 79.08           C  
ATOM   4102  CG2 ILE B 280       2.366 -51.755   5.758  1.00 79.08           C  
ATOM   4103  CD1 ILE B 280       3.572 -50.508   8.287  1.00 79.08           C  
ATOM   4104  N   ARG B 281       4.436 -54.450   4.739  1.00132.43           N  
ATOM   4105  CA  ARG B 281       3.933 -55.457   3.854  1.00132.43           C  
ATOM   4106  C   ARG B 281       3.840 -56.749   4.595  1.00132.43           C  
ATOM   4107  O   ARG B 281       2.835 -57.453   4.503  1.00132.43           O  
ATOM   4108  CB  ARG B 281       4.842 -55.685   2.636  1.00132.43           C  
ATOM   4109  CG  ARG B 281       4.319 -56.755   1.672  1.00132.43           C  
ATOM   4110  CD  ARG B 281       2.971 -56.392   1.048  1.00132.43           C  
ATOM   4111  NE  ARG B 281       3.072 -54.975   0.596  1.00132.43           N  
ATOM   4112  CZ  ARG B 281       2.041 -54.115   0.839  1.00132.43           C  
ATOM   4113  NH1 ARG B 281       0.909 -54.570   1.450  1.00132.43           N1+
ATOM   4114  NH2 ARG B 281       2.151 -52.803   0.487  1.00132.43           N  
ATOM   4115  N   LYS B 282       4.885 -57.091   5.376  1.00117.60           N  
ATOM   4116  CA  LYS B 282       4.877 -58.354   6.054  1.00117.60           C  
ATOM   4117  C   LYS B 282       3.699 -58.358   6.973  1.00117.60           C  
ATOM   4118  O   LYS B 282       2.920 -59.311   6.993  1.00117.60           O  
ATOM   4119  CB  LYS B 282       6.150 -58.594   6.888  1.00117.60           C  
ATOM   4120  CG  LYS B 282       6.311 -60.038   7.382  1.00117.60           C  
ATOM   4121  CD  LYS B 282       6.664 -61.039   6.279  1.00117.60           C  
ATOM   4122  CE  LYS B 282       6.817 -62.476   6.785  1.00117.60           C  
ATOM   4123  NZ  LYS B 282       7.498 -63.309   5.766  1.00117.60           N1+
ATOM   4124  N   ASN B 283       3.519 -57.263   7.735  1.00232.51           N  
ATOM   4125  CA  ASN B 283       2.418 -57.141   8.642  1.00232.51           C  
ATOM   4126  C   ASN B 283       2.510 -58.240   9.653  1.00232.51           C  
ATOM   4127  O   ASN B 283       1.515 -58.637  10.259  1.00232.51           O  
ATOM   4128  CB  ASN B 283       1.051 -57.208   7.942  1.00232.51           C  
ATOM   4129  CG  ASN B 283       0.014 -56.636   8.897  1.00232.51           C  
ATOM   4130  ND2 ASN B 283       0.107 -55.303   9.153  1.00232.51           N  
ATOM   4131  OD1 ASN B 283      -0.842 -57.351   9.411  1.00232.51           O  
ATOM   4132  N   ARG B 284       3.726 -58.779   9.852  1.00259.95           N  
ATOM   4133  CA  ARG B 284       3.919 -59.761  10.877  1.00259.95           C  
ATOM   4134  C   ARG B 284       5.359 -59.672  11.238  1.00259.95           C  
ATOM   4135  O   ARG B 284       6.217 -60.105  10.470  1.00259.95           O  
ATOM   4136  CB  ARG B 284       3.698 -61.201  10.390  1.00259.95           C  
ATOM   4137  CG  ARG B 284       3.893 -62.264  11.471  1.00259.95           C  
ATOM   4138  CD  ARG B 284       4.149 -63.659  10.897  1.00259.95           C  
ATOM   4139  NE  ARG B 284       3.972 -64.654  11.995  1.00259.95           N  
ATOM   4140  CZ  ARG B 284       4.962 -64.917  12.889  1.00259.95           C  
ATOM   4141  NH1 ARG B 284       6.114 -64.185  12.902  1.00259.95           N1+
ATOM   4142  NH2 ARG B 284       4.790 -65.935  13.790  1.00259.95           N  
ATOM   4143  N   ALA B 285       5.688 -59.124  12.419  1.00291.80           N  
ATOM   4144  CA  ALA B 285       7.092 -59.065  12.674  1.00291.80           C  
ATOM   4145  C   ALA B 285       7.324 -58.646  14.080  1.00291.80           C  
ATOM   4146  O   ALA B 285       6.460 -58.056  14.727  1.00291.80           O  
ATOM   4147  CB  ALA B 285       7.824 -58.066  11.760  1.00291.80           C  
ATOM   4148  N   GLU B 286       8.522 -58.980  14.591  1.00273.92           N  
ATOM   4149  CA  GLU B 286       8.896 -58.585  15.909  1.00273.92           C  
ATOM   4150  C   GLU B 286       9.391 -57.191  15.759  1.00273.92           C  
ATOM   4151  O   GLU B 286       9.876 -56.811  14.695  1.00273.92           O  
ATOM   4152  CB  GLU B 286      10.070 -59.402  16.471  1.00273.92           C  
ATOM   4153  CG  GLU B 286       9.801 -60.905  16.501  1.00273.92           C  
ATOM   4154  CD  GLU B 286       9.936 -61.401  15.068  1.00273.92           C  
ATOM   4155  OE1 GLU B 286      11.058 -61.280  14.506  1.00273.92           O  
ATOM   4156  OE2 GLU B 286       8.917 -61.892  14.512  1.00273.92           O1-
ATOM   4157  N   LEU B 287       9.254 -56.365  16.807  1.00260.28           N  
ATOM   4158  CA  LEU B 287       9.815 -55.064  16.640  1.00260.28           C  
ATOM   4159  C   LEU B 287      10.924 -55.026  17.641  1.00260.28           C  
ATOM   4160  O   LEU B 287      10.688 -55.203  18.836  1.00260.28           O  
ATOM   4161  CB  LEU B 287       8.826 -53.930  16.958  1.00260.28           C  
ATOM   4162  CG  LEU B 287       9.221 -52.592  16.306  1.00260.28           C  
ATOM   4163  CD1 LEU B 287      10.626 -52.132  16.720  1.00260.28           C  
ATOM   4164  CD2 LEU B 287       9.028 -52.665  14.782  1.00260.28           C  
ATOM   4165  N   SER B 288      12.176 -54.821  17.183  1.00 66.09           N  
ATOM   4166  CA  SER B 288      13.292 -54.836  18.087  1.00 66.09           C  
ATOM   4167  C   SER B 288      13.396 -53.461  18.736  1.00 66.09           C  
ATOM   4168  O   SER B 288      13.413 -53.401  19.996  1.00 66.09           O  
ATOM   4169  CB  SER B 288      14.629 -55.143  17.388  1.00 66.09           C  
ATOM   4170  OG  SER B 288      15.699 -55.151  18.327  1.00 66.09           O  
ATOM   4171  OXT SER B 288      13.463 -52.454  17.983  1.00 66.09           O1-
TER   
ATOM   4172  N   MET C   1     -29.439 -73.911   6.657  1.00 86.84           N  
ATOM   4173  CA  MET C   1     -28.397 -74.858   7.087  1.00 86.84           C  
ATOM   4174  C   MET C   1     -27.233 -74.875   6.165  1.00 86.84           C  
ATOM   4175  O   MET C   1     -26.683 -73.825   5.823  1.00 86.84           O  
ATOM   4176  CB  MET C   1     -28.983 -76.280   7.183  1.00 86.84           C  
ATOM   4177  CG  MET C   1     -28.106 -77.269   7.958  1.00 86.84           C  
ATOM   4178  SD  MET C   1     -28.778 -78.953   8.084  1.00 86.84           S  
ATOM   4179  CE  MET C   1     -27.370 -79.592   9.038  1.00 86.84           C  
ATOM   4180  N   GLY C   2     -26.900 -76.094   5.698  1.00 79.07           N  
ATOM   4181  CA  GLY C   2     -25.697 -76.363   4.982  1.00 79.07           C  
ATOM   4182  C   GLY C   2     -24.820 -76.884   6.065  1.00 79.07           C  
ATOM   4183  O   GLY C   2     -25.302 -77.544   6.985  1.00 79.07           O  
ATOM   4184  N   LYS C   3     -23.505 -76.618   6.004  1.00223.78           N  
ATOM   4185  CA  LYS C   3     -22.730 -77.024   7.137  1.00223.78           C  
ATOM   4186  C   LYS C   3     -22.098 -75.795   7.717  1.00223.78           C  
ATOM   4187  O   LYS C   3     -21.066 -75.422   7.181  1.00223.78           O  
ATOM   4188  CB  LYS C   3     -21.554 -77.936   6.765  1.00223.78           C  
ATOM   4189  CG  LYS C   3     -21.954 -79.260   6.119  1.00223.78           C  
ATOM   4190  CD  LYS C   3     -20.767 -79.980   5.479  1.00223.78           C  
ATOM   4191  CE  LYS C   3     -19.719 -80.415   6.503  1.00223.78           C  
ATOM   4192  NZ  LYS C   3     -18.554 -81.012   5.815  1.00223.78           N1+
ATOM   4193  N   ALA C   4     -22.711 -75.237   8.808  1.00350.77           N  
ATOM   4194  CA  ALA C   4     -22.598 -74.170   9.794  1.00350.77           C  
ATOM   4195  C   ALA C   4     -23.392 -73.048   9.247  1.00350.77           C  
ATOM   4196  O   ALA C   4     -22.782 -71.989   9.074  1.00350.77           O  
ATOM   4197  CB  ALA C   4     -21.161 -73.657   9.974  1.00350.77           C  
ATOM   4198  N   ILE C   5     -24.774 -73.171   9.170  1.00331.10           N  
ATOM   4199  CA  ILE C   5     -25.227 -72.462   8.026  1.00331.10           C  
ATOM   4200  C   ILE C   5     -24.235 -73.178   7.180  1.00331.10           C  
ATOM   4201  O   ILE C   5     -24.373 -74.404   7.082  1.00331.10           O  
ATOM   4202  CB  ILE C   5     -25.091 -70.961   8.077  1.00331.10           C  
ATOM   4203  CG1 ILE C   5     -25.937 -70.401   9.238  1.00331.10           C  
ATOM   4204  CG2 ILE C   5     -25.550 -70.413   6.719  1.00331.10           C  
ATOM   4205  CD1 ILE C   5     -25.438 -70.797  10.626  1.00331.10           C  
ATOM   4206  N   ILE C   6     -23.269 -72.508   6.535  1.00151.67           N  
ATOM   4207  CA  ILE C   6     -22.129 -73.243   6.079  1.00151.67           C  
ATOM   4208  C   ILE C   6     -20.886 -72.499   6.527  1.00151.67           C  
ATOM   4209  O   ILE C   6     -20.683 -71.360   6.115  1.00151.67           O  
ATOM   4210  CB  ILE C   6     -22.037 -73.370   4.588  1.00151.67           C  
ATOM   4211  CG1 ILE C   6     -23.268 -74.106   4.035  1.00151.67           C  
ATOM   4212  CG2 ILE C   6     -20.702 -74.066   4.260  1.00151.67           C  
ATOM   4213  CD1 ILE C   6     -24.563 -73.302   4.146  1.00151.67           C  
ATOM   4214  N   VAL C   7     -20.014 -73.089   7.384  1.00 69.31           N  
ATOM   4215  CA  VAL C   7     -18.789 -72.431   7.749  1.00 69.31           C  
ATOM   4216  C   VAL C   7     -17.673 -73.373   7.446  1.00 69.31           C  
ATOM   4217  O   VAL C   7     -17.734 -74.554   7.787  1.00 69.31           O  
ATOM   4218  CB  VAL C   7     -18.695 -72.062   9.196  1.00 69.31           C  
ATOM   4219  CG1 VAL C   7     -17.283 -71.516   9.472  1.00 69.31           C  
ATOM   4220  CG2 VAL C   7     -19.823 -71.065   9.503  1.00 69.31           C  
ATOM   4221  N   LYS C   8     -16.618 -72.876   6.771  1.00 82.90           N  
ATOM   4222  CA  LYS C   8     -15.555 -73.778   6.453  1.00 82.90           C  
ATOM   4223  C   LYS C   8     -14.251 -73.051   6.544  1.00 82.90           C  
ATOM   4224  O   LYS C   8     -14.006 -72.089   5.818  1.00 82.90           O  
ATOM   4225  CB  LYS C   8     -15.668 -74.356   5.033  1.00 82.90           C  
ATOM   4226  CG  LYS C   8     -16.899 -75.247   4.847  1.00 82.90           C  
ATOM   4227  CD  LYS C   8     -17.199 -75.587   3.388  1.00 82.90           C  
ATOM   4228  CE  LYS C   8     -18.423 -76.490   3.216  1.00 82.90           C  
ATOM   4229  NZ  LYS C   8     -18.130 -77.845   3.733  1.00 82.90           N1+
ATOM   4230  N   ASP C   9     -13.375 -73.521   7.452  1.00 98.64           N  
ATOM   4231  CA  ASP C   9     -12.036 -73.026   7.607  1.00 98.64           C  
ATOM   4232  C   ASP C   9     -12.002 -71.524   7.629  1.00 98.64           C  
ATOM   4233  O   ASP C   9     -11.311 -70.903   6.821  1.00 98.64           O  
ATOM   4234  CB  ASP C   9     -11.095 -73.533   6.500  1.00 98.64           C  
ATOM   4235  CG  ASP C   9      -9.662 -73.321   6.959  1.00 98.64           C  
ATOM   4236  OD1 ASP C   9      -9.479 -72.665   8.018  1.00 98.64           O  
ATOM   4237  OD2 ASP C   9      -8.734 -73.816   6.264  1.00 98.64           O1-
ATOM   4238  N   LEU C  10     -12.736 -70.898   8.570  1.00128.73           N  
ATOM   4239  CA  LEU C  10     -12.760 -69.464   8.690  1.00128.73           C  
ATOM   4240  C   LEU C  10     -11.738 -69.048   9.711  1.00128.73           C  
ATOM   4241  O   LEU C  10     -11.597 -69.684  10.755  1.00128.73           O  
ATOM   4242  CB  LEU C  10     -14.170 -68.955   9.071  1.00128.73           C  
ATOM   4243  CG  LEU C  10     -14.308 -67.468   9.448  1.00128.73           C  
ATOM   4244  CD1 LEU C  10     -13.796 -67.203  10.870  1.00128.73           C  
ATOM   4245  CD2 LEU C  10     -13.650 -66.551   8.407  1.00128.73           C  
ATOM   4246  N   PHE C  11     -10.977 -67.964   9.416  1.00106.63           N  
ATOM   4247  CA  PHE C  11      -9.888 -67.546  10.260  1.00106.63           C  
ATOM   4248  C   PHE C  11      -9.893 -66.039  10.288  1.00106.63           C  
ATOM   4249  O   PHE C  11     -10.259 -65.408   9.299  1.00106.63           O  
ATOM   4250  CB  PHE C  11      -8.569 -68.007   9.615  1.00106.63           C  
ATOM   4251  CG  PHE C  11      -7.397 -67.940  10.525  1.00106.63           C  
ATOM   4252  CD1 PHE C  11      -7.160 -68.960  11.415  1.00106.63           C  
ATOM   4253  CD2 PHE C  11      -6.520 -66.883  10.461  1.00106.63           C  
ATOM   4254  CE1 PHE C  11      -6.067 -68.920  12.245  1.00106.63           C  
ATOM   4255  CE2 PHE C  11      -5.425 -66.838  11.290  1.00106.63           C  
ATOM   4256  CZ  PHE C  11      -5.201 -67.856  12.182  1.00106.63           C  
ATOM   4257  N   VAL C  12      -9.497 -65.428  11.428  1.00 54.35           N  
ATOM   4258  CA  VAL C  12      -9.485 -63.991  11.516  1.00 54.35           C  
ATOM   4259  C   VAL C  12      -8.293 -63.555  12.318  1.00 54.35           C  
ATOM   4260  O   VAL C  12      -7.852 -64.263  13.223  1.00 54.35           O  
ATOM   4261  CB  VAL C  12     -10.714 -63.445  12.186  1.00 54.35           C  
ATOM   4262  CG1 VAL C  12     -10.569 -61.922  12.337  1.00 54.35           C  
ATOM   4263  CG2 VAL C  12     -11.949 -63.885  11.381  1.00 54.35           C  
ATOM   4264  N   SER C  13      -7.720 -62.371  11.983  1.00 50.07           N  
ATOM   4265  CA  SER C  13      -6.604 -61.830  12.710  1.00 50.07           C  
ATOM   4266  C   SER C  13      -6.776 -60.337  12.780  1.00 50.07           C  
ATOM   4267  O   SER C  13      -6.709 -59.647  11.762  1.00 50.07           O  
ATOM   4268  CB  SER C  13      -5.249 -62.090  12.027  1.00 50.07           C  
ATOM   4269  OG  SER C  13      -4.990 -63.486  11.970  1.00 50.07           O  
ATOM   4270  N   TYR C  14      -7.019 -59.804  13.996  1.00144.83           N  
ATOM   4271  CA  TYR C  14      -7.200 -58.388  14.155  0.50144.83           C  
ATOM   4272  C   TYR C  14      -5.886 -57.707  13.942  1.00144.83           C  
ATOM   4273  O   TYR C  14      -5.784 -56.742  13.182  1.00144.83           O  
ATOM   4274  CB  TYR C  14      -7.754 -58.023  15.544  0.50144.83           C  
ATOM   4275  CG  TYR C  14      -7.994 -56.555  15.558  1.00144.83           C  
ATOM   4276  CD1 TYR C  14      -8.973 -56.013  14.758  1.00144.83           C  
ATOM   4277  CD2 TYR C  14      -7.269 -55.729  16.383  1.00144.83           C  
ATOM   4278  CE1 TYR C  14      -9.211 -54.659  14.761  1.00144.83           C  
ATOM   4279  CE2 TYR C  14      -7.505 -54.373  16.392  1.00144.83           C  
ATOM   4280  CZ  TYR C  14      -8.476 -53.837  15.578  1.00144.83           C  
ATOM   4281  OH  TYR C  14      -8.719 -52.448  15.584  1.00144.83           O  
ATOM   4282  N   GLN C  15      -4.828 -58.205  14.612  1.00112.94           N  
ATOM   4283  CA  GLN C  15      -3.539 -57.626  14.398  1.00112.94           C  
ATOM   4284  C   GLN C  15      -2.498 -58.553  14.942  1.00112.94           C  
ATOM   4285  O   GLN C  15      -2.214 -58.566  16.139  1.00112.94           O  
ATOM   4286  CB  GLN C  15      -3.390 -56.229  15.034  1.00112.94           C  
ATOM   4287  CG  GLN C  15      -3.560 -56.193  16.555  1.00112.94           C  
ATOM   4288  CD  GLN C  15      -3.542 -54.731  16.983  1.00112.94           C  
ATOM   4289  NE2 GLN C  15      -4.641 -54.278  17.643  1.00112.94           N  
ATOM   4290  OE1 GLN C  15      -2.579 -54.008  16.733  1.00112.94           O  
ATOM   4291  N   GLY C  16      -1.942 -59.398  14.056  1.00 38.23           N  
ATOM   4292  CA  GLY C  16      -0.844 -60.261  14.375  1.00 38.23           C  
ATOM   4293  C   GLY C  16      -1.363 -61.538  14.956  1.00 38.23           C  
ATOM   4294  O   GLY C  16      -1.054 -62.627  14.475  1.00 38.23           O  
ATOM   4295  N   ASN C  17      -2.213 -61.430  15.989  1.00 39.35           N  
ATOM   4296  CA  ASN C  17      -2.686 -62.604  16.667  1.00 39.35           C  
ATOM   4297  C   ASN C  17      -3.814 -63.181  15.876  1.00 39.35           C  
ATOM   4298  O   ASN C  17      -4.408 -62.504  15.040  1.00 39.35           O  
ATOM   4299  CB  ASN C  17      -3.219 -62.325  18.084  1.00 39.35           C  
ATOM   4300  CG  ASN C  17      -2.052 -61.865  18.945  1.00 39.35           C  
ATOM   4301  ND2 ASN C  17      -2.346 -61.512  20.227  1.00 39.35           N  
ATOM   4302  OD1 ASN C  17      -0.909 -61.828  18.495  1.00 39.35           O  
ATOM   4303  N   GLN C  18      -4.118 -64.473  16.119  1.00 88.06           N  
ATOM   4304  CA  GLN C  18      -5.190 -65.128  15.425  1.00 88.06           C  
ATOM   4305  C   GLN C  18      -6.364 -65.121  16.353  1.00 88.06           C  
ATOM   4306  O   GLN C  18      -6.328 -65.749  17.410  1.00 88.06           O  
ATOM   4307  CB  GLN C  18      -4.892 -66.605  15.120  1.00 88.06           C  
ATOM   4308  CG  GLN C  18      -3.561 -66.835  14.398  1.00 88.06           C  
ATOM   4309  CD  GLN C  18      -2.479 -67.080  15.442  1.00 88.06           C  
ATOM   4310  NE2 GLN C  18      -2.803 -66.805  16.734  1.00 88.06           N  
ATOM   4311  OE1 GLN C  18      -1.375 -67.516  15.118  1.00 88.06           O  
ATOM   4312  N   VAL C  19      -7.419 -64.357  16.003  1.00 94.42           N  
ATOM   4313  CA  VAL C  19      -8.601 -64.341  16.822  1.00 94.42           C  
ATOM   4314  C   VAL C  19      -9.316 -65.655  16.697  1.00 94.42           C  
ATOM   4315  O   VAL C  19      -9.735 -66.234  17.700  1.00 94.42           O  
ATOM   4316  CB  VAL C  19      -9.559 -63.232  16.486  1.00 94.42           C  
ATOM   4317  CG1 VAL C  19     -10.087 -63.431  15.061  1.00 94.42           C  
ATOM   4318  CG2 VAL C  19     -10.667 -63.210  17.551  1.00 94.42           C  
ATOM   4319  N   VAL C  20      -9.478 -66.163  15.455  1.00 99.91           N  
ATOM   4320  CA  VAL C  20     -10.137 -67.427  15.275  1.00 99.91           C  
ATOM   4321  C   VAL C  20      -9.236 -68.303  14.472  1.00 99.91           C  
ATOM   4322  O   VAL C  20      -8.557 -67.836  13.557  1.00 99.91           O  
ATOM   4323  CB  VAL C  20     -11.466 -67.349  14.578  1.00 99.91           C  
ATOM   4324  CG1 VAL C  20     -12.420 -66.518  15.452  1.00 99.91           C  
ATOM   4325  CG2 VAL C  20     -11.268 -66.784  13.162  1.00 99.91           C  
ATOM   4326  N   GLN C  21      -9.177 -69.610  14.808  1.00136.99           N  
ATOM   4327  CA  GLN C  21      -8.300 -70.457  14.060  1.00136.99           C  
ATOM   4328  C   GLN C  21      -9.057 -71.627  13.512  1.00136.99           C  
ATOM   4329  O   GLN C  21      -9.615 -72.434  14.254  1.00136.99           O  
ATOM   4330  CB  GLN C  21      -7.128 -71.042  14.868  1.00136.99           C  
ATOM   4331  CG  GLN C  21      -6.141 -69.999  15.393  1.00136.99           C  
ATOM   4332  CD  GLN C  21      -6.650 -69.516  16.741  1.00136.99           C  
ATOM   4333  NE2 GLN C  21      -6.843 -70.473  17.686  1.00136.99           N  
ATOM   4334  OE1 GLN C  21      -6.865 -68.324  16.952  1.00136.99           O  
ATOM   4335  N   ASN C  22      -9.057 -71.748  12.168  1.00 67.31           N  
ATOM   4336  CA  ASN C  22      -9.608 -72.874  11.469  1.00 67.31           C  
ATOM   4337  C   ASN C  22     -10.983 -73.237  11.957  1.00 67.31           C  
ATOM   4338  O   ASN C  22     -11.173 -74.309  12.530  1.00 67.31           O  
ATOM   4339  CB  ASN C  22      -8.705 -74.115  11.608  1.00 67.31           C  
ATOM   4340  CG  ASN C  22      -9.156 -75.194  10.638  1.00 67.31           C  
ATOM   4341  ND2 ASN C  22      -8.367 -76.299  10.566  1.00 67.31           N  
ATOM   4342  OD1 ASN C  22     -10.180 -75.065   9.969  1.00 67.31           O  
ATOM   4343  N   VAL C  23     -11.993 -72.366  11.740  1.00107.69           N  
ATOM   4344  CA  VAL C  23     -13.309 -72.725  12.196  1.00107.69           C  
ATOM   4345  C   VAL C  23     -14.072 -73.389  11.089  1.00107.69           C  
ATOM   4346  O   VAL C  23     -14.214 -72.856   9.990  1.00107.69           O  
ATOM   4347  CB  VAL C  23     -14.130 -71.565  12.680  1.00107.69           C  
ATOM   4348  CG1 VAL C  23     -13.446 -70.967  13.921  1.00107.69           C  
ATOM   4349  CG2 VAL C  23     -14.305 -70.565  11.529  1.00107.69           C  
ATOM   4350  N   SER C  24     -14.570 -74.611  11.364  1.00 50.37           N  
ATOM   4351  CA  SER C  24     -15.368 -75.315  10.407  1.00 50.37           C  
ATOM   4352  C   SER C  24     -16.560 -75.816  11.149  1.00 50.37           C  
ATOM   4353  O   SER C  24     -16.435 -76.347  12.251  1.00 50.37           O  
ATOM   4354  CB  SER C  24     -14.643 -76.514   9.773  1.00 50.37           C  
ATOM   4355  OG  SER C  24     -14.261 -77.440  10.779  1.00 50.37           O  
ATOM   4356  N   PHE C  25     -17.767 -75.643  10.577  1.00141.06           N  
ATOM   4357  CA  PHE C  25     -18.924 -76.090  11.286  1.00141.06           C  
ATOM   4358  C   PHE C  25     -19.939 -76.474  10.273  1.00141.06           C  
ATOM   4359  O   PHE C  25     -19.738 -76.191   9.097  1.00141.06           O  
ATOM   4360  CB  PHE C  25     -19.622 -74.991  12.096  1.00141.06           C  
ATOM   4361  CG  PHE C  25     -18.710 -74.366  13.088  1.00141.06           C  
ATOM   4362  CD1 PHE C  25     -17.818 -73.393  12.696  1.00141.06           C  
ATOM   4363  CD2 PHE C  25     -18.764 -74.723  14.415  1.00141.06           C  
ATOM   4364  CE1 PHE C  25     -16.984 -72.791  13.607  1.00141.06           C  
ATOM   4365  CE2 PHE C  25     -17.931 -74.122  15.326  1.00141.06           C  
ATOM   4366  CZ  PHE C  25     -17.046 -73.157  14.926  1.00141.06           C  
ATOM   4367  N   GLU C  26     -21.020 -77.148  10.742  1.00135.31           N  
ATOM   4368  CA  GLU C  26     -22.212 -77.587  10.062  1.00135.31           C  
ATOM   4369  C   GLU C  26     -23.323 -77.252  11.029  1.00135.31           C  
ATOM   4370  O   GLU C  26     -23.431 -77.896  12.065  1.00135.31           O  
ATOM   4371  CB  GLU C  26     -22.326 -79.114   9.927  1.00135.31           C  
ATOM   4372  CG  GLU C  26     -21.288 -79.799   9.041  1.00135.31           C  
ATOM   4373  CD  GLU C  26     -21.618 -81.284   9.106  1.00135.31           C  
ATOM   4374  OE1 GLU C  26     -22.358 -81.678  10.044  1.00135.31           O  
ATOM   4375  OE2 GLU C  26     -21.139 -82.043   8.219  1.00135.31           O1-
ATOM   4376  N   ILE C  27     -24.202 -76.272  10.731  1.00122.68           N  
ATOM   4377  CA  ILE C  27     -25.198 -75.871  11.683  1.00122.68           C  
ATOM   4378  C   ILE C  27     -26.529 -76.119  11.065  1.00122.68           C  
ATOM   4379  O   ILE C  27     -26.933 -75.427  10.128  1.00122.68           O  
ATOM   4380  CB  ILE C  27     -25.146 -74.400  11.985  1.00122.68           C  
ATOM   4381  CG1 ILE C  27     -23.761 -74.013  12.529  1.00122.68           C  
ATOM   4382  CG2 ILE C  27     -26.298 -74.060  12.947  1.00122.68           C  
ATOM   4383  CD1 ILE C  27     -23.401 -74.716  13.834  1.00122.68           C  
ATOM   4384  N   GLU C  28     -27.238 -77.123  11.609  1.00 92.99           N  
ATOM   4385  CA  GLU C  28     -28.552 -77.497  11.181  1.00 92.99           C  
ATOM   4386  C   GLU C  28     -29.529 -76.605  11.883  1.00 92.99           C  
ATOM   4387  O   GLU C  28     -29.251 -76.078  12.958  1.00 92.99           O  
ATOM   4388  CB  GLU C  28     -28.896 -78.951  11.544  1.00 92.99           C  
ATOM   4389  CG  GLU C  28     -28.781 -79.227  13.044  1.00 92.99           C  
ATOM   4390  CD  GLU C  28     -29.089 -80.695  13.302  1.00 92.99           C  
ATOM   4391  OE1 GLU C  28     -30.221 -81.134  12.966  1.00 92.99           O  
ATOM   4392  OE2 GLU C  28     -28.192 -81.399  13.836  1.00 92.99           O1-
ATOM   4393  N   GLN C  29     -30.715 -76.431  11.264  1.00201.62           N  
ATOM   4394  CA  GLN C  29     -31.756 -75.540  11.695  1.00201.62           C  
ATOM   4395  C   GLN C  29     -33.030 -76.316  11.555  1.00201.62           C  
ATOM   4396  O   GLN C  29     -33.034 -77.331  10.862  1.00201.62           O  
ATOM   4397  CB  GLN C  29     -31.791 -74.360  10.699  1.00201.62           C  
ATOM   4398  CG  GLN C  29     -32.809 -73.245  10.905  1.00201.62           C  
ATOM   4399  CD  GLN C  29     -32.627 -72.263   9.756  1.00201.62           C  
ATOM   4400  NE2 GLN C  29     -31.347 -72.028   9.361  1.00201.62           N  
ATOM   4401  OE1 GLN C  29     -33.593 -71.713   9.232  1.00201.62           O  
ATOM   4402  N   GLY C  30     -34.151 -75.882  12.185  1.00114.70           N  
ATOM   4403  CA  GLY C  30     -34.252 -74.699  12.995  1.00114.70           C  
ATOM   4404  C   GLY C  30     -33.647 -74.976  14.326  1.00114.70           C  
ATOM   4405  O   GLY C  30     -33.662 -76.112  14.792  1.00114.70           O  
ATOM   4406  N   LYS C  31     -33.104 -73.926  14.979  1.00113.09           N  
ATOM   4407  CA  LYS C  31     -32.522 -74.117  16.277  1.00113.09           C  
ATOM   4408  C   LYS C  31     -32.276 -72.780  16.903  1.00113.09           C  
ATOM   4409  O   LYS C  31     -32.351 -71.738  16.252  1.00113.09           O  
ATOM   4410  CB  LYS C  31     -31.141 -74.804  16.269  1.00113.09           C  
ATOM   4411  CG  LYS C  31     -31.120 -76.260  15.798  1.00113.09           C  
ATOM   4412  CD  LYS C  31     -31.965 -77.207  16.653  1.00113.09           C  
ATOM   4413  CE  LYS C  31     -31.893 -78.667  16.194  1.00113.09           C  
ATOM   4414  NZ  LYS C  31     -32.735 -79.517  17.067  1.00113.09           N1+
ATOM   4415  N   LEU C  32     -32.010 -72.809  18.226  1.00157.83           N  
ATOM   4416  CA  LEU C  32     -31.604 -71.670  18.997  1.00157.83           C  
ATOM   4417  C   LEU C  32     -30.264 -72.085  19.544  1.00157.83           C  
ATOM   4418  O   LEU C  32     -30.191 -72.761  20.572  1.00157.83           O  
ATOM   4419  CB  LEU C  32     -32.568 -71.428  20.181  1.00157.83           C  
ATOM   4420  CG  LEU C  32     -32.356 -70.153  21.021  1.00157.83           C  
ATOM   4421  CD1 LEU C  32     -30.967 -70.120  21.658  1.00157.83           C  
ATOM   4422  CD2 LEU C  32     -32.693 -68.874  20.247  1.00157.83           C  
ATOM   4423  N   VAL C  33     -29.160 -71.683  18.876  1.00102.64           N  
ATOM   4424  CA  VAL C  33     -27.854 -72.144  19.276  1.00102.64           C  
ATOM   4425  C   VAL C  33     -27.139 -71.067  20.034  1.00102.64           C  
ATOM   4426  O   VAL C  33     -27.273 -69.881  19.738  1.00102.64           O  
ATOM   4427  CB  VAL C  33     -26.977 -72.516  18.121  1.00102.64           C  
ATOM   4428  CG1 VAL C  33     -27.598 -73.725  17.399  1.00102.64           C  
ATOM   4429  CG2 VAL C  33     -26.811 -71.275  17.228  1.00102.64           C  
ATOM   4430  N   GLY C  34     -26.331 -71.472  21.040  1.00 47.76           N  
ATOM   4431  CA  GLY C  34     -25.654 -70.496  21.848  1.00 47.76           C  
ATOM   4432  C   GLY C  34     -24.167 -70.633  21.719  1.00 47.76           C  
ATOM   4433  O   GLY C  34     -23.585 -71.679  22.008  1.00 47.76           O  
ATOM   4434  N   ILE C  35     -23.506 -69.524  21.329  1.00 69.85           N  
ATOM   4435  CA  ILE C  35     -22.075 -69.514  21.219  1.00 69.85           C  
ATOM   4436  C   ILE C  35     -21.567 -69.012  22.535  1.00 69.85           C  
ATOM   4437  O   ILE C  35     -21.944 -67.933  22.992  1.00 69.85           O  
ATOM   4438  CB  ILE C  35     -21.539 -68.611  20.139  1.00 69.85           C  
ATOM   4439  CG1 ILE C  35     -21.933 -69.130  18.745  1.00 69.85           C  
ATOM   4440  CG2 ILE C  35     -20.019 -68.479  20.340  1.00 69.85           C  
ATOM   4441  CD1 ILE C  35     -21.622 -68.142  17.621  1.00 69.85           C  
ATOM   4442  N   ILE C  36     -20.697 -69.808  23.187  1.00171.97           N  
ATOM   4443  CA  ILE C  36     -20.245 -69.466  24.510  1.00171.97           C  
ATOM   4444  C   ILE C  36     -18.751 -69.636  24.613  1.00171.97           C  
ATOM   4445  O   ILE C  36     -18.118 -70.208  23.730  1.00171.97           O  
ATOM   4446  CB  ILE C  36     -20.928 -70.301  25.552  1.00171.97           C  
ATOM   4447  CG1 ILE C  36     -20.564 -69.859  26.967  1.00171.97           C  
ATOM   4448  CG2 ILE C  36     -20.642 -71.770  25.252  1.00171.97           C  
ATOM   4449  CD1 ILE C  36     -21.427 -70.540  28.025  1.00171.97           C  
ATOM   4450  N   GLY C  37     -18.144 -69.079  25.690  1.00 38.12           N  
ATOM   4451  CA  GLY C  37     -16.724 -69.182  25.916  1.00 38.12           C  
ATOM   4452  C   GLY C  37     -16.259 -67.925  26.595  1.00 38.12           C  
ATOM   4453  O   GLY C  37     -17.055 -67.071  26.980  1.00 38.12           O  
ATOM   4454  N   PRO C  38     -14.963 -67.792  26.740  1.00 74.65           N  
ATOM   4455  CA  PRO C  38     -14.412 -66.631  27.389  1.00 74.65           C  
ATOM   4456  C   PRO C  38     -14.640 -65.409  26.561  1.00 74.65           C  
ATOM   4457  O   PRO C  38     -14.633 -65.506  25.335  1.00 74.65           O  
ATOM   4458  CB  PRO C  38     -12.942 -66.958  27.641  1.00 74.65           C  
ATOM   4459  CG  PRO C  38     -12.937 -68.491  27.782  1.00 74.65           C  
ATOM   4460  CD  PRO C  38     -14.118 -68.963  26.917  1.00 74.65           C  
ATOM   4461  N   ASN C  39     -14.829 -64.244  27.207  1.00 53.07           N  
ATOM   4462  CA  ASN C  39     -15.126 -63.065  26.450  1.00 53.07           C  
ATOM   4463  C   ASN C  39     -13.849 -62.541  25.867  1.00 53.07           C  
ATOM   4464  O   ASN C  39     -12.859 -62.357  26.575  1.00 53.07           O  
ATOM   4465  CB  ASN C  39     -15.773 -61.937  27.270  1.00 53.07           C  
ATOM   4466  CG  ASN C  39     -16.455 -61.005  26.280  1.00 53.07           C  
ATOM   4467  ND2 ASN C  39     -17.083 -59.916  26.796  1.00 53.07           N  
ATOM   4468  OD1 ASN C  39     -16.439 -61.247  25.073  1.00 53.07           O  
ATOM   4469  N   GLY C  40     -13.863 -62.281  24.541  1.00 32.40           N  
ATOM   4470  CA  GLY C  40     -12.723 -61.750  23.844  1.00 32.40           C  
ATOM   4471  C   GLY C  40     -11.995 -62.855  23.126  1.00 32.40           C  
ATOM   4472  O   GLY C  40     -11.020 -62.603  22.419  1.00 32.40           O  
ATOM   4473  N   ALA C  41     -12.433 -64.109  23.347  1.00 70.90           N  
ATOM   4474  CA  ALA C  41     -11.920 -65.338  22.797  1.00 70.90           C  
ATOM   4475  C   ALA C  41     -12.228 -65.517  21.337  1.00 70.90           C  
ATOM   4476  O   ALA C  41     -11.452 -66.161  20.628  1.00 70.90           O  
ATOM   4477  CB  ALA C  41     -12.463 -66.580  23.525  1.00 70.90           C  
ATOM   4478  N   GLY C  42     -13.364 -64.978  20.841  1.00 69.19           N  
ATOM   4479  CA  GLY C  42     -13.704 -65.254  19.472  1.00 69.19           C  
ATOM   4480  C   GLY C  42     -15.192 -65.373  19.259  1.00 69.19           C  
ATOM   4481  O   GLY C  42     -15.631 -65.369  18.109  1.00 69.19           O  
ATOM   4482  N   LYS C  43     -16.017 -65.430  20.330  1.00159.62           N  
ATOM   4483  CA  LYS C  43     -17.434 -65.638  20.141  1.00159.62           C  
ATOM   4484  C   LYS C  43     -18.011 -64.595  19.217  1.00159.62           C  
ATOM   4485  O   LYS C  43     -18.665 -64.931  18.230  1.00159.62           O  
ATOM   4486  CB  LYS C  43     -18.269 -65.503  21.430  1.00159.62           C  
ATOM   4487  CG  LYS C  43     -17.773 -66.301  22.634  1.00159.62           C  
ATOM   4488  CD  LYS C  43     -16.639 -65.600  23.383  1.00159.62           C  
ATOM   4489  CE  LYS C  43     -17.015 -64.187  23.842  1.00159.62           C  
ATOM   4490  NZ  LYS C  43     -18.181 -64.241  24.754  1.00159.62           N1+
ATOM   4491  N   SER C  44     -17.772 -63.301  19.505  1.00 45.91           N  
ATOM   4492  CA  SER C  44     -18.333 -62.216  18.738  1.00 45.91           C  
ATOM   4493  C   SER C  44     -17.699 -62.119  17.380  1.00 45.91           C  
ATOM   4494  O   SER C  44     -18.354 -61.745  16.409  1.00 45.91           O  
ATOM   4495  CB  SER C  44     -18.149 -60.851  19.421  1.00 45.91           C  
ATOM   4496  OG  SER C  44     -18.883 -60.816  20.636  1.00 45.91           O  
ATOM   4497  N   THR C  45     -16.401 -62.453  17.280  1.00 50.90           N  
ATOM   4498  CA  THR C  45     -15.657 -62.324  16.057  1.00 50.90           C  
ATOM   4499  C   THR C  45     -16.204 -63.265  15.025  1.00 50.90           C  
ATOM   4500  O   THR C  45     -16.155 -62.965  13.832  1.00 50.90           O  
ATOM   4501  CB  THR C  45     -14.195 -62.622  16.219  1.00 50.90           C  
ATOM   4502  CG2 THR C  45     -13.498 -62.413  14.862  1.00 50.90           C  
ATOM   4503  OG1 THR C  45     -13.629 -61.757  17.191  1.00 50.90           O  
ATOM   4504  N   LEU C  46     -16.714 -64.442  15.443  1.00162.89           N  
ATOM   4505  CA  LEU C  46     -17.222 -65.380  14.479  1.00162.89           C  
ATOM   4506  C   LEU C  46     -18.360 -64.786  13.708  1.00162.89           C  
ATOM   4507  O   LEU C  46     -18.444 -64.970  12.496  1.00162.89           O  
ATOM   4508  CB  LEU C  46     -17.796 -66.702  15.038  1.00162.89           C  
ATOM   4509  CG  LEU C  46     -16.795 -67.841  15.321  1.00162.89           C  
ATOM   4510  CD1 LEU C  46     -15.988 -68.188  14.058  1.00162.89           C  
ATOM   4511  CD2 LEU C  46     -15.945 -67.607  16.571  1.00162.89           C  
ATOM   4512  N   MET C  47     -19.279 -64.072  14.384  1.00 80.90           N  
ATOM   4513  CA  MET C  47     -20.433 -63.551  13.701  1.00 80.90           C  
ATOM   4514  C   MET C  47     -20.023 -62.555  12.665  1.00 80.90           C  
ATOM   4515  O   MET C  47     -20.619 -62.497  11.591  1.00 80.90           O  
ATOM   4516  CB  MET C  47     -21.447 -62.863  14.633  1.00 80.90           C  
ATOM   4517  CG  MET C  47     -22.168 -63.834  15.571  1.00 80.90           C  
ATOM   4518  SD  MET C  47     -23.441 -63.062  16.615  1.00 80.90           S  
ATOM   4519  CE  MET C  47     -22.271 -62.089  17.607  1.00 80.90           C  
ATOM   4520  N   LYS C  48     -19.024 -61.709  12.983  1.00 48.39           N  
ATOM   4521  CA  LYS C  48     -18.557 -60.712  12.062  1.00 48.39           C  
ATOM   4522  C   LYS C  48     -17.852 -61.352  10.902  1.00 48.39           C  
ATOM   4523  O   LYS C  48     -18.038 -60.949   9.755  1.00 48.39           O  
ATOM   4524  CB  LYS C  48     -17.594 -59.722  12.727  1.00 48.39           C  
ATOM   4525  CG  LYS C  48     -18.308 -58.892  13.794  1.00 48.39           C  
ATOM   4526  CD  LYS C  48     -17.379 -58.173  14.771  1.00 48.39           C  
ATOM   4527  CE  LYS C  48     -18.146 -57.325  15.787  1.00 48.39           C  
ATOM   4528  NZ  LYS C  48     -17.210 -56.726  16.763  1.00 48.39           N1+
ATOM   4529  N   ALA C  49     -17.008 -62.362  11.183  1.00 36.96           N  
ATOM   4530  CA  ALA C  49     -16.241 -63.038  10.173  1.00 36.96           C  
ATOM   4531  C   ALA C  49     -17.161 -63.757   9.238  1.00 36.96           C  
ATOM   4532  O   ALA C  49     -16.909 -63.830   8.036  1.00 36.96           O  
ATOM   4533  CB  ALA C  49     -15.288 -64.091  10.762  1.00 36.96           C  
ATOM   4534  N   VAL C  50     -18.236 -64.353   9.785  1.00 47.19           N  
ATOM   4535  CA  VAL C  50     -19.172 -65.091   8.985  1.00 47.19           C  
ATOM   4536  C   VAL C  50     -19.857 -64.170   8.012  1.00 47.19           C  
ATOM   4537  O   VAL C  50     -19.973 -64.484   6.828  1.00 47.19           O  
ATOM   4538  CB  VAL C  50     -20.231 -65.762   9.803  1.00 47.19           C  
ATOM   4539  CG1 VAL C  50     -21.249 -66.405   8.848  1.00 47.19           C  
ATOM   4540  CG2 VAL C  50     -19.557 -66.771  10.747  1.00 47.19           C  
ATOM   4541  N   LEU C  51     -20.315 -63.000   8.501  1.00 68.90           N  
ATOM   4542  CA  LEU C  51     -21.039 -62.005   7.747  1.00 68.90           C  
ATOM   4543  C   LEU C  51     -20.152 -61.377   6.714  1.00 68.90           C  
ATOM   4544  O   LEU C  51     -20.635 -60.947   5.667  1.00 68.90           O  
ATOM   4545  CB  LEU C  51     -21.598 -60.873   8.625  1.00 68.90           C  
ATOM   4546  CG  LEU C  51     -22.656 -61.350   9.633  1.00 68.90           C  
ATOM   4547  CD1 LEU C  51     -23.183 -60.179  10.480  1.00 68.90           C  
ATOM   4548  CD2 LEU C  51     -23.781 -62.133   8.940  1.00 68.90           C  
ATOM   4549  N   ASP C  52     -18.825 -61.355   6.970  1.00 72.98           N  
ATOM   4550  CA  ASP C  52     -17.851 -60.704   6.132  1.00 72.98           C  
ATOM   4551  C   ASP C  52     -17.825 -59.226   6.381  1.00 72.98           C  
ATOM   4552  O   ASP C  52     -17.471 -58.445   5.498  1.00 72.98           O  
ATOM   4553  CB  ASP C  52     -18.101 -60.904   4.628  1.00 72.98           C  
ATOM   4554  CG  ASP C  52     -17.891 -62.372   4.293  1.00 72.98           C  
ATOM   4555  OD1 ASP C  52     -16.826 -62.930   4.673  1.00 72.98           O  
ATOM   4556  OD2 ASP C  52     -18.797 -62.953   3.642  1.00 72.98           O1-
ATOM   4557  N   LEU C  53     -18.198 -58.808   7.607  1.00126.77           N  
ATOM   4558  CA  LEU C  53     -18.102 -57.427   7.986  1.00126.77           C  
ATOM   4559  C   LEU C  53     -16.651 -57.073   8.050  1.00126.77           C  
ATOM   4560  O   LEU C  53     -16.242 -55.988   7.642  1.00126.77           O  
ATOM   4561  CB  LEU C  53     -18.703 -57.135   9.372  1.00126.77           C  
ATOM   4562  CG  LEU C  53     -18.602 -55.654   9.787  1.00126.77           C  
ATOM   4563  CD1 LEU C  53     -19.417 -54.764   8.834  1.00126.77           C  
ATOM   4564  CD2 LEU C  53     -18.976 -55.449  11.265  1.00126.77           C  
ATOM   4565  N   ILE C  54     -15.826 -58.015   8.549  1.00134.13           N  
ATOM   4566  CA  ILE C  54     -14.425 -57.786   8.753  1.00134.13           C  
ATOM   4567  C   ILE C  54     -13.685 -58.691   7.825  1.00134.13           C  
ATOM   4568  O   ILE C  54     -14.218 -59.703   7.374  1.00134.13           O  
ATOM   4569  CB  ILE C  54     -14.002 -58.125  10.152  1.00134.13           C  
ATOM   4570  CG1 ILE C  54     -12.566 -57.665  10.432  1.00134.13           C  
ATOM   4571  CG2 ILE C  54     -14.232 -59.629  10.373  1.00134.13           C  
ATOM   4572  CD1 ILE C  54     -12.183 -57.802  11.905  1.00134.13           C  
ATOM   4573  N   PRO C  55     -12.473 -58.351   7.485  1.00 68.47           N  
ATOM   4574  CA  PRO C  55     -11.758 -59.220   6.601  1.00 68.47           C  
ATOM   4575  C   PRO C  55     -11.479 -60.511   7.285  1.00 68.47           C  
ATOM   4576  O   PRO C  55     -11.192 -60.512   8.482  1.00 68.47           O  
ATOM   4577  CB  PRO C  55     -10.525 -58.441   6.157  1.00 68.47           C  
ATOM   4578  CG  PRO C  55     -10.989 -56.972   6.228  1.00 68.47           C  
ATOM   4579  CD  PRO C  55     -12.076 -56.960   7.320  1.00 68.47           C  
ATOM   4580  N   LYS C  56     -11.572 -61.633   6.557  1.00103.07           N  
ATOM   4581  CA  LYS C  56     -11.275 -62.855   7.221  1.00103.07           C  
ATOM   4582  C   LYS C  56      -9.981 -63.287   6.669  1.00103.07           C  
ATOM   4583  O   LYS C  56      -9.766 -63.181   5.461  1.00103.07           O  
ATOM   4584  CB  LYS C  56     -12.327 -63.957   7.028  1.00103.07           C  
ATOM   4585  CG  LYS C  56     -12.469 -64.483   5.602  1.00103.07           C  
ATOM   4586  CD  LYS C  56     -13.472 -65.631   5.542  1.00103.07           C  
ATOM   4587  CE  LYS C  56     -14.894 -65.187   5.899  1.00103.07           C  
ATOM   4588  NZ  LYS C  56     -15.718 -66.359   6.262  1.00103.07           N1+
ATOM   4589  N   ASP C  57      -9.102 -63.786   7.559  1.00 78.93           N  
ATOM   4590  CA  ASP C  57      -7.775 -64.138   7.177  1.00 78.93           C  
ATOM   4591  C   ASP C  57      -7.933 -65.104   6.065  1.00 78.93           C  
ATOM   4592  O   ASP C  57      -7.276 -64.969   5.035  1.00 78.93           O  
ATOM   4593  CB  ASP C  57      -6.989 -64.812   8.320  1.00 78.93           C  
ATOM   4594  CG  ASP C  57      -5.512 -64.845   7.953  1.00 78.93           C  
ATOM   4595  OD1 ASP C  57      -4.823 -63.815   8.188  1.00 78.93           O  
ATOM   4596  OD2 ASP C  57      -5.053 -65.894   7.431  1.00 78.93           O1-
ATOM   4597  N   LYS C  58      -8.850 -66.074   6.229  1.00 73.72           N  
ATOM   4598  CA  LYS C  58      -9.084 -66.973   5.143  1.00 73.72           C  
ATOM   4599  C   LYS C  58     -10.330 -67.733   5.428  1.00 73.72           C  
ATOM   4600  O   LYS C  58     -10.560 -68.145   6.562  1.00 73.72           O  
ATOM   4601  CB  LYS C  58      -7.989 -68.042   4.944  1.00 73.72           C  
ATOM   4602  CG  LYS C  58      -6.697 -67.533   4.302  1.00 73.72           C  
ATOM   4603  CD  LYS C  58      -5.537 -68.524   4.356  1.00 73.72           C  
ATOM   4604  CE  LYS C  58      -4.260 -67.991   3.706  1.00 73.72           C  
ATOM   4605  NZ  LYS C  58      -3.187 -69.005   3.801  1.00 73.72           N1+
ATOM   4606  N   GLY C  59     -11.186 -67.937   4.403  1.00 37.30           N  
ATOM   4607  CA  GLY C  59     -12.307 -68.790   4.652  1.00 37.30           C  
ATOM   4608  C   GLY C  59     -13.503 -68.347   3.879  1.00 37.30           C  
ATOM   4609  O   GLY C  59     -13.549 -67.248   3.329  1.00 37.30           O  
ATOM   4610  N   TYR C  60     -14.515 -69.239   3.830  1.00 48.01           N  
ATOM   4611  CA  TYR C  60     -15.741 -68.953   3.148  1.00 48.01           C  
ATOM   4612  C   TYR C  60     -16.852 -69.448   4.022  1.00 48.01           C  
ATOM   4613  O   TYR C  60     -16.654 -70.346   4.840  1.00 48.01           O  
ATOM   4614  CB  TYR C  60     -15.887 -69.688   1.806  1.00 48.01           C  
ATOM   4615  CG  TYR C  60     -14.742 -69.318   0.925  1.00 48.01           C  
ATOM   4616  CD1 TYR C  60     -13.555 -70.003   1.029  1.00 48.01           C  
ATOM   4617  CD2 TYR C  60     -14.846 -68.302   0.000  1.00 48.01           C  
ATOM   4618  CE1 TYR C  60     -12.485 -69.686   0.227  1.00 48.01           C  
ATOM   4619  CE2 TYR C  60     -13.778 -67.981  -0.806  1.00 48.01           C  
ATOM   4620  CZ  TYR C  60     -12.597 -68.674  -0.693  1.00 48.01           C  
ATOM   4621  OH  TYR C  60     -11.499 -68.348  -1.519  1.00 48.01           O  
ATOM   4622  N   VAL C  61     -18.052 -68.846   3.877  1.00 51.75           N  
ATOM   4623  CA  VAL C  61     -19.224 -69.239   4.611  1.00 51.75           C  
ATOM   4624  C   VAL C  61     -20.350 -69.276   3.617  1.00 51.75           C  
ATOM   4625  O   VAL C  61     -20.401 -68.447   2.708  1.00 51.75           O  
ATOM   4626  CB  VAL C  61     -19.585 -68.241   5.675  1.00 51.75           C  
ATOM   4627  CG1 VAL C  61     -20.925 -68.637   6.320  1.00 51.75           C  
ATOM   4628  CG2 VAL C  61     -18.413 -68.146   6.664  1.00 51.75           C  
ATOM   4629  N   GLN C  62     -21.295 -70.234   3.775  1.00 72.91           N  
ATOM   4630  CA  GLN C  62     -22.348 -70.409   2.808  1.00 72.91           C  
ATOM   4631  C   GLN C  62     -23.663 -70.471   3.517  1.00 72.91           C  
ATOM   4632  O   GLN C  62     -23.715 -70.718   4.717  1.00 72.91           O  
ATOM   4633  CB  GLN C  62     -22.252 -71.767   2.085  1.00 72.91           C  
ATOM   4634  CG  GLN C  62     -20.939 -72.015   1.343  1.00 72.91           C  
ATOM   4635  CD  GLN C  62     -20.888 -73.496   0.988  1.00 72.91           C  
ATOM   4636  NE2 GLN C  62     -19.779 -74.177   1.382  1.00 72.91           N  
ATOM   4637  OE1 GLN C  62     -21.817 -74.038   0.391  1.00 72.91           O  
ATOM   4638  N   ILE C  63     -24.767 -70.195   2.789  1.00154.62           N  
ATOM   4639  CA  ILE C  63     -26.090 -70.350   3.321  1.00154.62           C  
ATOM   4640  C   ILE C  63     -26.917 -71.065   2.281  1.00154.62           C  
ATOM   4641  O   ILE C  63     -27.312 -70.489   1.269  1.00154.62           O  
ATOM   4642  CB  ILE C  63     -26.731 -69.020   3.640  1.00154.62           C  
ATOM   4643  CG1 ILE C  63     -28.140 -69.211   4.213  1.00154.62           C  
ATOM   4644  CG2 ILE C  63     -26.639 -68.101   2.409  1.00154.62           C  
ATOM   4645  CD1 ILE C  63     -28.711 -67.922   4.806  1.00154.62           C  
ATOM   4646  N   LEU C  64     -27.252 -72.345   2.527  1.00290.17           N  
ATOM   4647  CA  LEU C  64     -28.027 -73.101   1.578  1.00290.17           C  
ATOM   4648  C   LEU C  64     -27.386 -73.082   0.215  1.00290.17           C  
ATOM   4649  O   LEU C  64     -28.020 -72.765  -0.789  1.00290.17           O  
ATOM   4650  CB  LEU C  64     -29.480 -72.614   1.446  1.00290.17           C  
ATOM   4651  CG  LEU C  64     -30.337 -72.905   2.692  1.00290.17           C  
ATOM   4652  CD1 LEU C  64     -30.579 -74.414   2.858  1.00290.17           C  
ATOM   4653  CD2 LEU C  64     -29.730 -72.265   3.951  1.00290.17           C  
ATOM   4654  N   GLU C  65     -26.086 -73.404   0.173  1.00282.98           N  
ATOM   4655  CA  GLU C  65     -25.275 -73.570  -1.003  1.00282.98           C  
ATOM   4656  C   GLU C  65     -24.975 -72.262  -1.673  1.00282.98           C  
ATOM   4657  O   GLU C  65     -24.013 -72.180  -2.435  1.00282.98           O  
ATOM   4658  CB  GLU C  65     -25.895 -74.517  -2.043  1.00282.98           C  
ATOM   4659  CG  GLU C  65     -24.960 -74.781  -3.228  1.00282.98           C  
ATOM   4660  CD  GLU C  65     -25.545 -75.904  -4.073  1.00282.98           C  
ATOM   4661  OE1 GLU C  65     -26.600 -75.679  -4.722  1.00282.98           O  
ATOM   4662  OE2 GLU C  65     -24.936 -77.009  -4.080  1.00282.98           O1-
ATOM   4663  N   GLU C  66     -25.713 -71.175  -1.384  1.00126.21           N  
ATOM   4664  CA  GLU C  66     -25.263 -69.953  -1.989  1.00126.21           C  
ATOM   4665  C   GLU C  66     -24.413 -69.304  -0.947  1.00126.21           C  
ATOM   4666  O   GLU C  66     -24.511 -69.652   0.228  1.00126.21           O  
ATOM   4667  CB  GLU C  66     -26.335 -68.942  -2.435  1.00126.21           C  
ATOM   4668  CG  GLU C  66     -25.746 -67.961  -3.459  1.00126.21           C  
ATOM   4669  CD  GLU C  66     -26.673 -66.770  -3.661  1.00126.21           C  
ATOM   4670  OE1 GLU C  66     -27.747 -66.936  -4.294  1.00126.21           O  
ATOM   4671  OE2 GLU C  66     -26.300 -65.666  -3.185  1.00126.21           O1-
ATOM   4672  N   GLY C  67     -23.549 -68.348  -1.343  1.00 31.24           N  
ATOM   4673  CA  GLY C  67     -22.631 -67.771  -0.399  1.00 31.24           C  
ATOM   4674  C   GLY C  67     -23.322 -66.778   0.482  1.00 31.24           C  
ATOM   4675  O   GLY C  67     -24.363 -66.224   0.135  1.00 31.24           O  
ATOM   4676  N   ILE C  68     -22.718 -66.532   1.665  1.00 98.08           N  
ATOM   4677  CA  ILE C  68     -23.227 -65.619   2.652  1.00 98.08           C  
ATOM   4678  C   ILE C  68     -23.161 -64.205   2.158  1.00 98.08           C  
ATOM   4679  O   ILE C  68     -24.127 -63.453   2.280  1.00 98.08           O  
ATOM   4680  CB  ILE C  68     -22.475 -65.686   3.954  1.00 98.08           C  
ATOM   4681  CG1 ILE C  68     -23.139 -64.781   5.007  1.00 98.08           C  
ATOM   4682  CG2 ILE C  68     -20.995 -65.376   3.677  1.00 98.08           C  
ATOM   4683  CD1 ILE C  68     -22.636 -65.002   6.432  1.00 98.08           C  
ATOM   4684  N   ARG C  69     -22.023 -63.811   1.565  1.00148.74           N  
ATOM   4685  CA  ARG C  69     -21.841 -62.448   1.158  1.00148.74           C  
ATOM   4686  C   ARG C  69     -22.825 -62.122   0.085  1.00148.74           C  
ATOM   4687  O   ARG C  69     -23.276 -60.981  -0.033  1.00148.74           O  
ATOM   4688  CB  ARG C  69     -20.421 -62.172   0.649  1.00148.74           C  
ATOM   4689  CG  ARG C  69     -20.131 -60.687   0.448  1.00148.74           C  
ATOM   4690  CD  ARG C  69     -18.640 -60.350   0.428  1.00148.74           C  
ATOM   4691  NE  ARG C  69     -18.031 -61.032  -0.747  1.00148.74           N  
ATOM   4692  CZ  ARG C  69     -17.062 -60.398  -1.469  1.00148.74           C  
ATOM   4693  NH1 ARG C  69     -16.678 -59.132  -1.138  1.00148.74           N1+
ATOM   4694  NH2 ARG C  69     -16.479 -61.029  -2.531  1.00148.74           N  
ATOM   4695  N   SER C  70     -23.137 -63.123  -0.755  1.00 68.88           N  
ATOM   4696  CA  SER C  70     -24.068 -62.979  -1.832  1.00 68.88           C  
ATOM   4697  C   SER C  70     -25.482 -62.891  -1.324  1.00 68.88           C  
ATOM   4698  O   SER C  70     -26.345 -62.428  -2.063  1.00 68.88           O  
ATOM   4699  CB  SER C  70     -24.003 -64.151  -2.824  1.00 68.88           C  
ATOM   4700  OG  SER C  70     -22.728 -64.175  -3.447  1.00 68.88           O  
ATOM   4701  N   VAL C  71     -25.808 -63.375  -0.102  1.00145.47           N  
ATOM   4702  CA  VAL C  71     -27.181 -63.217   0.317  1.00145.47           C  
ATOM   4703  C   VAL C  71     -27.252 -62.636   1.703  1.00145.47           C  
ATOM   4704  O   VAL C  71     -27.570 -63.324   2.674  1.00145.47           O  
ATOM   4705  CB  VAL C  71     -27.968 -64.492   0.351  1.00145.47           C  
ATOM   4706  CG1 VAL C  71     -29.398 -64.172   0.822  1.00145.47           C  
ATOM   4707  CG2 VAL C  71     -27.924 -65.133  -1.041  1.00145.47           C  
ATOM   4708  N   ARG C  72     -26.995 -61.322   1.814  1.00126.37           N  
ATOM   4709  CA  ARG C  72     -27.060 -60.570   3.039  1.00126.37           C  
ATOM   4710  C   ARG C  72     -28.490 -60.398   3.454  1.00126.37           C  
ATOM   4711  O   ARG C  72     -28.807 -60.353   4.643  1.00126.37           O  
ATOM   4712  CB  ARG C  72     -26.468 -59.158   2.876  1.00126.37           C  
ATOM   4713  CG  ARG C  72     -26.633 -58.247   4.094  1.00126.37           C  
ATOM   4714  CD  ARG C  72     -26.164 -56.814   3.823  1.00126.37           C  
ATOM   4715  NE  ARG C  72     -26.489 -55.975   5.012  1.00126.37           N  
ATOM   4716  CZ  ARG C  72     -26.080 -54.672   5.055  1.00126.37           C  
ATOM   4717  NH1 ARG C  72     -25.355 -54.152   4.022  1.00126.37           N1+
ATOM   4718  NH2 ARG C  72     -26.402 -53.887   6.124  1.00126.37           N  
ATOM   4719  N   LYS C  73     -29.397 -60.283   2.467  1.00 76.59           N  
ATOM   4720  CA  LYS C  73     -30.782 -59.990   2.702  1.00 76.59           C  
ATOM   4721  C   LYS C  73     -31.417 -61.054   3.544  1.00 76.59           C  
ATOM   4722  O   LYS C  73     -32.326 -60.766   4.321  1.00 76.59           O  
ATOM   4723  CB  LYS C  73     -31.589 -59.856   1.398  1.00 76.59           C  
ATOM   4724  CG  LYS C  73     -31.235 -58.579   0.638  1.00 76.59           C  
ATOM   4725  CD  LYS C  73     -31.713 -58.536  -0.812  1.00 76.59           C  
ATOM   4726  CE  LYS C  73     -31.453 -57.181  -1.475  1.00 76.59           C  
ATOM   4727  NZ  LYS C  73     -31.939 -57.185  -2.874  1.00 76.59           N1+
ATOM   4728  N   SER C  74     -30.984 -62.316   3.386  1.00 90.00           N  
ATOM   4729  CA  SER C  74     -31.538 -63.426   4.108  1.00 90.00           C  
ATOM   4730  C   SER C  74     -31.135 -63.400   5.557  1.00 90.00           C  
ATOM   4731  O   SER C  74     -31.739 -64.092   6.377  1.00 90.00           O  
ATOM   4732  CB  SER C  74     -31.107 -64.782   3.526  1.00 90.00           C  
ATOM   4733  OG  SER C  74     -31.687 -64.964   2.239  1.00 90.00           O  
ATOM   4734  N   VAL C  75     -30.100 -62.623   5.929  1.00115.27           N  
ATOM   4735  CA  VAL C  75     -29.664 -62.645   7.299  1.00115.27           C  
ATOM   4736  C   VAL C  75     -29.960 -61.332   7.970  1.00115.27           C  
ATOM   4737  O   VAL C  75     -30.144 -60.309   7.314  1.00115.27           O  
ATOM   4738  CB  VAL C  75     -28.195 -62.913   7.437  1.00115.27           C  
ATOM   4739  CG1 VAL C  75     -27.914 -64.317   6.874  1.00115.27           C  
ATOM   4740  CG2 VAL C  75     -27.418 -61.790   6.726  1.00115.27           C  
ATOM   4741  N   ALA C  76     -30.075 -61.358   9.320  1.00 46.00           N  
ATOM   4742  CA  ALA C  76     -30.277 -60.161  10.090  1.00 46.00           C  
ATOM   4743  C   ALA C  76     -29.295 -60.192  11.227  1.00 46.00           C  
ATOM   4744  O   ALA C  76     -29.124 -61.217  11.888  1.00 46.00           O  
ATOM   4745  CB  ALA C  76     -31.691 -60.031  10.680  1.00 46.00           C  
ATOM   4746  N   TYR C  77     -28.631 -59.049  11.502  1.00 73.37           N  
ATOM   4747  CA  TYR C  77     -27.610 -59.036  12.515  1.00 73.37           C  
ATOM   4748  C   TYR C  77     -27.990 -58.039  13.568  1.00 73.37           C  
ATOM   4749  O   TYR C  77     -28.371 -56.910  13.263  1.00 73.37           O  
ATOM   4750  CB  TYR C  77     -26.235 -58.655  11.920  1.00 73.37           C  
ATOM   4751  CG  TYR C  77     -25.139 -58.713  12.936  1.00 73.37           C  
ATOM   4752  CD1 TYR C  77     -24.747 -59.915  13.478  1.00 73.37           C  
ATOM   4753  CD2 TYR C  77     -24.462 -57.572  13.299  1.00 73.37           C  
ATOM   4754  CE1 TYR C  77     -23.728 -59.983  14.401  1.00 73.37           C  
ATOM   4755  CE2 TYR C  77     -23.440 -57.631  14.220  1.00 73.37           C  
ATOM   4756  CZ  TYR C  77     -23.073 -58.834  14.774  1.00 73.37           C  
ATOM   4757  OH  TYR C  77     -22.024 -58.885  15.719  1.00 73.37           O  
ATOM   4758  N   VAL C  78     -27.932 -58.464  14.849  1.00 56.73           N  
ATOM   4759  CA  VAL C  78     -28.229 -57.586  15.948  1.00 56.73           C  
ATOM   4760  C   VAL C  78     -26.990 -57.497  16.790  1.00 56.73           C  
ATOM   4761  O   VAL C  78     -26.669 -58.392  17.573  1.00 56.73           O  
ATOM   4762  CB  VAL C  78     -29.341 -58.097  16.817  1.00 56.73           C  
ATOM   4763  CG1 VAL C  78     -29.517 -57.149  18.014  1.00 56.73           C  
ATOM   4764  CG2 VAL C  78     -30.605 -58.248  15.951  1.00 56.73           C  
ATOM   4765  N   PRO C  79     -26.312 -56.394  16.644  1.00134.44           N  
ATOM   4766  CA  PRO C  79     -25.073 -56.160  17.348  1.00134.44           C  
ATOM   4767  C   PRO C  79     -25.279 -55.815  18.790  1.00134.44           C  
ATOM   4768  O   PRO C  79     -26.420 -55.674  19.224  1.00134.44           O  
ATOM   4769  CB  PRO C  79     -24.363 -55.038  16.594  1.00134.44           C  
ATOM   4770  CG  PRO C  79     -24.906 -55.154  15.163  1.00134.44           C  
ATOM   4771  CD  PRO C  79     -26.309 -55.755  15.338  1.00134.44           C  
ATOM   4772  N   GLN C  80     -24.168 -55.682  19.541  1.00 45.91           N  
ATOM   4773  CA  GLN C  80     -24.177 -55.347  20.936  1.00 45.91           C  
ATOM   4774  C   GLN C  80     -24.676 -53.938  21.079  1.00 45.91           C  
ATOM   4775  O   GLN C  80     -24.559 -53.123  20.165  1.00 45.91           O  
ATOM   4776  CB  GLN C  80     -22.777 -55.410  21.579  1.00 45.91           C  
ATOM   4777  CG  GLN C  80     -22.131 -56.796  21.488  1.00 45.91           C  
ATOM   4778  CD  GLN C  80     -20.760 -56.759  22.154  1.00 45.91           C  
ATOM   4779  NE2 GLN C  80     -19.927 -57.807  21.900  1.00 45.91           N  
ATOM   4780  OE1 GLN C  80     -20.440 -55.823  22.885  1.00 45.91           O  
ATOM   4781  N   ARG C  81     -25.268 -53.638  22.253  1.00 92.08           N  
ATOM   4782  CA  ARG C  81     -25.854 -52.361  22.563  1.00 92.08           C  
ATOM   4783  C   ARG C  81     -24.810 -51.289  22.634  1.00 92.08           C  
ATOM   4784  O   ARG C  81     -25.074 -50.141  22.281  1.00 92.08           O  
ATOM   4785  CB  ARG C  81     -26.609 -52.352  23.908  1.00 92.08           C  
ATOM   4786  CG  ARG C  81     -27.848 -53.248  23.903  1.00 92.08           C  
ATOM   4787  CD  ARG C  81     -28.812 -53.004  25.069  1.00 92.08           C  
ATOM   4788  NE  ARG C  81     -28.098 -53.304  26.343  1.00 92.08           N  
ATOM   4789  CZ  ARG C  81     -27.431 -52.316  27.005  1.00 92.08           C  
ATOM   4790  NH1 ARG C  81     -27.404 -51.050  26.494  1.00 92.08           N1+
ATOM   4791  NH2 ARG C  81     -26.805 -52.588  28.187  1.00 92.08           N  
ATOM   4792  N   SER C  82     -23.597 -51.634  23.105  1.00 75.63           N  
ATOM   4793  CA  SER C  82     -22.553 -50.662  23.303  1.00 75.63           C  
ATOM   4794  C   SER C  82     -22.168 -50.029  22.001  1.00 75.63           C  
ATOM   4795  O   SER C  82     -21.779 -48.863  21.953  1.00 75.63           O  
ATOM   4796  CB  SER C  82     -21.285 -51.276  23.923  1.00 75.63           C  
ATOM   4797  OG  SER C  82     -20.706 -52.214  23.027  1.00 75.63           O  
ATOM   4798  N   ASP C  83     -22.283 -50.790  20.906  1.00 91.59           N  
ATOM   4799  CA  ASP C  83     -21.901 -50.380  19.588  1.00 91.59           C  
ATOM   4800  C   ASP C  83     -22.716 -49.194  19.153  1.00 91.59           C  
ATOM   4801  O   ASP C  83     -22.181 -48.256  18.563  1.00 91.59           O  
ATOM   4802  CB  ASP C  83     -22.170 -51.533  18.604  1.00 91.59           C  
ATOM   4803  CG  ASP C  83     -21.530 -51.248  17.263  1.00 91.59           C  
ATOM   4804  OD1 ASP C  83     -21.018 -50.113  17.074  1.00 91.59           O  
ATOM   4805  OD2 ASP C  83     -21.553 -52.169  16.402  1.00 91.59           O1-
ATOM   4806  N   ILE C  84     -24.031 -49.190  19.451  1.00 59.88           N  
ATOM   4807  CA  ILE C  84     -24.897 -48.162  18.944  1.00 59.88           C  
ATOM   4808  C   ILE C  84     -24.929 -46.985  19.864  1.00 59.88           C  
ATOM   4809  O   ILE C  84     -24.942 -47.118  21.088  1.00 59.88           O  
ATOM   4810  CB  ILE C  84     -26.290 -48.654  18.682  1.00 59.88           C  
ATOM   4811  CG1 ILE C  84     -26.218 -49.761  17.618  1.00 59.88           C  
ATOM   4812  CG2 ILE C  84     -27.172 -47.466  18.260  1.00 59.88           C  
ATOM   4813  CD1 ILE C  84     -27.515 -50.543  17.431  1.00 59.88           C  
ATOM   4814  N   ASP C  85     -24.909 -45.779  19.259  1.00 48.43           N  
ATOM   4815  CA  ASP C  85     -24.897 -44.543  19.986  1.00 48.43           C  
ATOM   4816  C   ASP C  85     -26.305 -44.202  20.365  1.00 48.43           C  
ATOM   4817  O   ASP C  85     -27.156 -43.949  19.515  1.00 48.43           O  
ATOM   4818  CB  ASP C  85     -24.338 -43.379  19.158  1.00 48.43           C  
ATOM   4819  CG  ASP C  85     -24.029 -42.224  20.097  1.00 48.43           C  
ATOM   4820  OD1 ASP C  85     -24.401 -42.307  21.297  1.00 48.43           O  
ATOM   4821  OD2 ASP C  85     -23.404 -41.242  19.617  1.00 48.43           O1-
ATOM   4822  N   TRP C  86     -26.560 -44.184  21.685  1.00 80.32           N  
ATOM   4823  CA  TRP C  86     -27.844 -43.934  22.272  1.00 80.32           C  
ATOM   4824  C   TRP C  86     -28.258 -42.515  22.014  1.00 80.32           C  
ATOM   4825  O   TRP C  86     -29.437 -42.237  21.800  1.00 80.32           O  
ATOM   4826  CB  TRP C  86     -27.810 -44.158  23.795  1.00 80.32           C  
ATOM   4827  CG  TRP C  86     -27.444 -45.578  24.172  1.00 80.32           C  
ATOM   4828  CD1 TRP C  86     -27.268 -46.660  23.357  1.00 80.32           C  
ATOM   4829  CD2 TRP C  86     -27.187 -46.029  25.510  1.00 80.32           C  
ATOM   4830  CE2 TRP C  86     -26.857 -47.387  25.432  1.00 80.32           C  
ATOM   4831  CE3 TRP C  86     -27.214 -45.373  26.706  1.00 80.32           C  
ATOM   4832  NE1 TRP C  86     -26.916 -47.759  24.105  1.00 80.32           N  
ATOM   4833  CZ2 TRP C  86     -26.560 -48.104  26.556  1.00 80.32           C  
ATOM   4834  CZ3 TRP C  86     -26.909 -46.098  27.837  1.00 80.32           C  
ATOM   4835  CH2 TRP C  86     -26.587 -47.438  27.761  1.00 80.32           C  
ATOM   4836  N   ASP C  87     -27.292 -41.580  22.037  1.00126.22           N  
ATOM   4837  CA  ASP C  87     -27.551 -40.170  21.929  1.00126.22           C  
ATOM   4838  C   ASP C  87     -28.086 -39.772  20.581  1.00126.22           C  
ATOM   4839  O   ASP C  87     -28.736 -38.737  20.464  1.00126.22           O  
ATOM   4840  CB  ASP C  87     -26.334 -39.281  22.282  1.00126.22           C  
ATOM   4841  CG  ASP C  87     -25.166 -39.447  21.312  1.00126.22           C  
ATOM   4842  OD1 ASP C  87     -25.391 -39.749  20.111  1.00126.22           O  
ATOM   4843  OD2 ASP C  87     -24.010 -39.263  21.776  1.00126.22           O1-
ATOM   4844  N   PHE C  88     -27.807 -40.558  19.523  1.00128.88           N  
ATOM   4845  CA  PHE C  88     -28.187 -40.185  18.185  1.00128.88           C  
ATOM   4846  C   PHE C  88     -29.672 -39.969  18.126  1.00128.88           C  
ATOM   4847  O   PHE C  88     -30.460 -40.818  18.530  1.00128.88           O  
ATOM   4848  CB  PHE C  88     -27.792 -41.275  17.163  1.00128.88           C  
ATOM   4849  CG  PHE C  88     -28.011 -40.793  15.768  1.00128.88           C  
ATOM   4850  CD1 PHE C  88     -29.235 -40.937  15.158  1.00128.88           C  
ATOM   4851  CD2 PHE C  88     -26.982 -40.206  15.066  1.00128.88           C  
ATOM   4852  CE1 PHE C  88     -29.430 -40.498  13.869  1.00128.88           C  
ATOM   4853  CE2 PHE C  88     -27.172 -39.763  13.777  1.00128.88           C  
ATOM   4854  CZ  PHE C  88     -28.399 -39.910  13.176  1.00128.88           C  
ATOM   4855  N   PRO C  89     -30.067 -38.812  17.650  1.00 93.35           N  
ATOM   4856  CA  PRO C  89     -31.458 -38.459  17.527  1.00 93.35           C  
ATOM   4857  C   PRO C  89     -32.187 -39.420  16.639  1.00 93.35           C  
ATOM   4858  O   PRO C  89     -32.026 -39.343  15.421  1.00 93.35           O  
ATOM   4859  CB  PRO C  89     -31.466 -37.054  16.937  1.00 93.35           C  
ATOM   4860  CG  PRO C  89     -30.168 -37.019  16.107  1.00 93.35           C  
ATOM   4861  CD  PRO C  89     -29.202 -37.934  16.882  1.00 93.35           C  
ATOM   4862  N   ILE C  90     -33.014 -40.313  17.216  1.00108.66           N  
ATOM   4863  CA  ILE C  90     -33.823 -41.203  16.434  1.00108.66           C  
ATOM   4864  C   ILE C  90     -34.889 -41.738  17.342  1.00108.66           C  
ATOM   4865  O   ILE C  90     -34.638 -41.967  18.522  1.00108.66           O  
ATOM   4866  CB  ILE C  90     -33.054 -42.361  15.859  1.00108.66           C  
ATOM   4867  CG1 ILE C  90     -33.925 -43.168  14.877  1.00108.66           C  
ATOM   4868  CG2 ILE C  90     -32.479 -43.179  17.025  1.00108.66           C  
ATOM   4869  CD1 ILE C  90     -34.241 -42.430  13.578  1.00108.66           C  
ATOM   4870  N   THR C  91     -36.113 -41.959  16.821  1.00103.08           N  
ATOM   4871  CA  THR C  91     -37.177 -42.458  17.650  1.00103.08           C  
ATOM   4872  C   THR C  91     -37.164 -43.953  17.587  1.00103.08           C  
ATOM   4873  O   THR C  91     -36.448 -44.539  16.780  1.00103.08           O  
ATOM   4874  CB  THR C  91     -38.538 -42.009  17.215  1.00103.08           C  
ATOM   4875  CG2 THR C  91     -38.873 -42.686  15.876  1.00103.08           C  
ATOM   4876  OG1 THR C  91     -39.502 -42.365  18.197  1.00103.08           O  
ATOM   4877  N   VAL C  92     -37.955 -44.611  18.460  1.00 43.08           N  
ATOM   4878  CA  VAL C  92     -37.996 -46.045  18.516  1.00 43.08           C  
ATOM   4879  C   VAL C  92     -38.536 -46.613  17.237  1.00 43.08           C  
ATOM   4880  O   VAL C  92     -37.970 -47.555  16.682  1.00 43.08           O  
ATOM   4881  CB  VAL C  92     -38.840 -46.559  19.646  1.00 43.08           C  
ATOM   4882  CG1 VAL C  92     -38.917 -48.092  19.548  1.00 43.08           C  
ATOM   4883  CG2 VAL C  92     -38.224 -46.061  20.965  1.00 43.08           C  
ATOM   4884  N   LEU C  93     -39.644 -46.050  16.731  1.00 93.76           N  
ATOM   4885  CA  LEU C  93     -40.275 -46.537  15.538  1.00 93.76           C  
ATOM   4886  C   LEU C  93     -39.342 -46.318  14.385  1.00 93.76           C  
ATOM   4887  O   LEU C  93     -39.256 -47.150  13.482  1.00 93.76           O  
ATOM   4888  CB  LEU C  93     -41.624 -45.833  15.299  1.00 93.76           C  
ATOM   4889  CG  LEU C  93     -42.522 -46.430  14.198  1.00 93.76           C  
ATOM   4890  CD1 LEU C  93     -43.865 -45.684  14.151  1.00 93.76           C  
ATOM   4891  CD2 LEU C  93     -41.830 -46.461  12.826  1.00 93.76           C  
ATOM   4892  N   ASP C  94     -38.626 -45.175  14.377  1.00 41.82           N  
ATOM   4893  CA  ASP C  94     -37.706 -44.870  13.317  1.00 41.82           C  
ATOM   4894  C   ASP C  94     -36.573 -45.850  13.339  1.00 41.82           C  
ATOM   4895  O   ASP C  94     -36.064 -46.236  12.289  1.00 41.82           O  
ATOM   4896  CB  ASP C  94     -37.098 -43.460  13.411  1.00 41.82           C  
ATOM   4897  CG  ASP C  94     -38.165 -42.450  13.018  1.00 41.82           C  
ATOM   4898  OD1 ASP C  94     -39.324 -42.871  12.765  1.00 41.82           O  
ATOM   4899  OD2 ASP C  94     -37.826 -41.237  12.955  1.00 41.82           O1-
ATOM   4900  N   VAL C  95     -36.120 -46.253  14.542  1.00 43.66           N  
ATOM   4901  CA  VAL C  95     -35.027 -47.180  14.671  1.00 43.66           C  
ATOM   4902  C   VAL C  95     -35.420 -48.531  14.136  1.00 43.66           C  
ATOM   4903  O   VAL C  95     -34.622 -49.200  13.479  1.00 43.66           O  
ATOM   4904  CB  VAL C  95     -34.589 -47.366  16.092  1.00 43.66           C  
ATOM   4905  CG1 VAL C  95     -33.494 -48.446  16.141  1.00 43.66           C  
ATOM   4906  CG2 VAL C  95     -34.134 -46.001  16.621  1.00 43.66           C  
ATOM   4907  N   VAL C  96     -36.657 -48.980  14.429  1.00 46.33           N  
ATOM   4908  CA  VAL C  96     -37.140 -50.265  13.989  1.00 46.33           C  
ATOM   4909  C   VAL C  96     -37.268 -50.279  12.490  1.00 46.33           C  
ATOM   4910  O   VAL C  96     -37.045 -51.300  11.845  1.00 46.33           O  
ATOM   4911  CB  VAL C  96     -38.480 -50.621  14.564  1.00 46.33           C  
ATOM   4912  CG1 VAL C  96     -38.927 -51.971  13.975  1.00 46.33           C  
ATOM   4913  CG2 VAL C  96     -38.364 -50.625  16.098  1.00 46.33           C  
ATOM   4914  N   LEU C  97     -37.617 -49.118  11.912  1.00150.06           N  
ATOM   4915  CA  LEU C  97     -37.893 -48.885  10.516  1.00150.06           C  
ATOM   4916  C   LEU C  97     -36.675 -49.173   9.683  1.00150.06           C  
ATOM   4917  O   LEU C  97     -36.785 -49.457   8.491  1.00150.06           O  
ATOM   4918  CB  LEU C  97     -38.287 -47.416  10.272  1.00150.06           C  
ATOM   4919  CG  LEU C  97     -38.679 -47.081   8.824  1.00150.06           C  
ATOM   4920  CD1 LEU C  97     -39.995 -47.772   8.433  1.00150.06           C  
ATOM   4921  CD2 LEU C  97     -38.711 -45.559   8.593  1.00150.06           C  
ATOM   4922  N   ILE C  98     -35.477 -49.083  10.286  1.00 53.50           N  
ATOM   4923  CA  ILE C  98     -34.208 -49.227   9.619  1.00 53.50           C  
ATOM   4924  C   ILE C  98     -34.110 -50.559   8.935  1.00 53.50           C  
ATOM   4925  O   ILE C  98     -33.515 -50.664   7.863  1.00 53.50           O  
ATOM   4926  CB  ILE C  98     -33.058 -49.164  10.580  1.00 53.50           C  
ATOM   4927  CG1 ILE C  98     -33.021 -47.804  11.298  1.00 53.50           C  
ATOM   4928  CG2 ILE C  98     -31.781 -49.505   9.793  1.00 53.50           C  
ATOM   4929  CD1 ILE C  98     -32.068 -47.757  12.494  1.00 53.50           C  
ATOM   4930  N   GLY C  99     -34.671 -51.621   9.539  1.00 41.14           N  
ATOM   4931  CA  GLY C  99     -34.560 -52.957   9.019  1.00 41.14           C  
ATOM   4932  C   GLY C  99     -35.143 -53.053   7.636  1.00 41.14           C  
ATOM   4933  O   GLY C  99     -34.698 -53.875   6.836  1.00 41.14           O  
ATOM   4934  N   THR C 100     -36.196 -52.263   7.354  1.00 59.89           N  
ATOM   4935  CA  THR C 100     -36.938 -52.224   6.118  1.00 59.89           C  
ATOM   4936  C   THR C 100     -36.150 -51.630   4.982  1.00 59.89           C  
ATOM   4937  O   THR C 100     -36.426 -51.928   3.820  1.00 59.89           O  
ATOM   4938  CB  THR C 100     -38.191 -51.405   6.224  1.00 59.89           C
[truncated: 275,743 more chars]
