# Supplementary material for: Computational and experimental mapping of the allosteric network of two manganese ABC transporters
Source: Protein Sci. 2025 Jan 29;34(2):e70039. doi: 10.1002/pro.70039 (PMC11779740; doi:10.1002/pro.70039)
Supplement: Supplementary file 2 — DATA S2: Supporting Information. [file PRO-34-e70039-s002.zip › Mnt-7kyp_alignment.fasta]

>A0A2P0HG86_MntB
MGKAIIVKDLFVSYQGNQVVQNVSFEIEQGKLVGIIGPNGAGKSTLMKAVLDLIPKDKGY
VQILEEGIRSVRKSVAYVPQRSDIDWDFPITVLDVVLIGTYPSLGMMKRPKKGERDWAFE
CLKKVGMEEFKHRQIGELSGGQQQRVFLARALAQKAEIFFLDEPFVGIDVTSEETIIKIL
RELRKEGKTIVVVHHDLSKAESYFDKLLLLNKSLIHYGEVRQVLEPTVMSKAYVNQGILF
NNAAEVHSS
>7KYPA_ATP-binding protein
M---IRIENLSVSYKETLALKDISLVLHGPTITGIIGPNGAGKSTLLKGMLGIIPH-QGQ
AFLDDKEVKKSLHRIAYVEQKINIDYNFPIKVKECVSLGLFPSIPLFRSLKAKHWKKVQE
ALEIVGLADYAERQISQLSGGQFQRVLIARCLVQEADYILLDEPFAGIDSVSEEIIMNTL
RDLKKAGKTVLIVHHDLSKIPHYFDQVLLVNREVIAFGPTKETFTETNLKEAYGNQ--LF
FNGGDL---
>A0A1J9VQ27_MntC
MKIVEFIDALTQYSFLQKALLTSVMVGIICGVIGCFIILRGMALMGDAISHAVLPGVALS
YMIGMNYFIGAVLTGVITAVGIGFVSQNSRIKHDMAIGIMFTSVFAVGIILITFMKSSSD
LYHILFGNVLSVRSSDMWMTLIIGVVIIGLVMLFYKELLVSTFDPTMAQSYGLPNKWIHY
GLMILLTMVTVASLQTVGIILVVAMLITPAATAYLLTNRLWVMIYLAAGIGALSSVVGLY
FSFSYNLASGATIVLVATFLFALAFFFSPSQGLFWRAIKIRKNR-------AELS
>7KYPB_permease_domain
M-IAEFIDGLQKFHFLQNALITAIVVGIVAGAVGCFIILRGMSLMGDAISHAVLPGVALS
FILGLDFFIGAIVFGLLAAIIITYIKGNSIIKSDTAIGITSSSFLALGIILIGVAKSSTD
LFHILFGNILAVQDTDMFITMGVGAAILLLIWIFFKQLLITSFDELLAKAMGMPVNFYHY
LLMVLLTLVSVTAMQSVGTILIVAMLITPAATAYLYANSLKSMIFLSSTFGATASVLGLF
IGYSFNVAAGSSIVLTAASFFLISFFIAPKQ----RYLKLKNKHLLKGSENLYFQ
